# Supplementary material for: Unveiling Inter- and Intra-Patient Sequence Variability with a Multi-Sample Coronavirus Target Enrichment Approach
Source: Viruses. 2024 May 15;16(5):786. doi: 10.3390/v16050786 (PMC11125942; doi:10.3390/v16050786)
Supplement: Supplementary file 1 [file viruses-16-00786-s001.zip]

Archive with 1 entries (1 files):
- viruses-2937023-supplementary.xlsx
