# Supplementary material for: Unveiling Inter- and Intra-Patient Sequence Variability with a Multi-Sample Coronavirus Target Enrichment Approach
Source: Viruses. 2024 May 15;16(5):786. doi: 10.3390/v16050786 (PMC11125942; doi:10.3390/v16050786)
Supplement: Supplementary file 1 [file viruses-16-00786-s001.zip › viruses-2937023-supplementary.xlsx]

## Sheet: TS1 samples description
Table S1. Samples description of the single (16) and pooled (12) samples.
Single samples
Name	S01	S02	S03	S04	S05	S06	S07	S08	S09	S10	S11	S12	S13	S14	S15	S16
Sample Code	01A	02A	03A	04A	05A	06A	07A	08A	09A	10A	11A	12A	13A	14A	15A	16A
Country Code	BIH	BIH	BIH	BIH	BIH	BIH	BIH	BIH	BIH	BIH	AUT	AUT	AUT	AUT	AUT	AUT
Sampling date	May 2020	May 2020	May 2020	May 2020	May 2020	May 2020	May 2020	May 2020	May 2020	May 2020	2020-11-30	2021-01-15	2021-01-15	2021-01-12	2021-01-08	2021-01-05
Type of sample	Nose swab	Nose swab	Nose swab	Nose swab	Nose swab	Nose swab	Nose swab	Nose swab	Nose swab	Nose swab	Nose swab	Nose swab	Nose swab	Nose swab	Nose swab	Nose swab
Sample ID	DF53	PD51	VI43	JZ45	VI41	DM47	DD49	BD31	BR33	GA29	MDJ_1_20201120	NKV_1_20210115	KRP_1_20210115	KKA1_20210112	SCI_20210108	MGI_20210105
Pools of 10 samples
Name	P01	P02	P03	P04	P05	P06	P07	P08	P09	P10	P11	P12
Sample Code	33B	34B	35B	36B	37B	38B	28B	30B	31B	32B	25B	27B
Country Code	BIH	BIH	BIH	PT	PT	PT	AUT	BIH	BIH	BIH	AUT	AUT
Second code	BZ4	BZ5	BZ6	PT1	PT2	PT3	ATB1	BZ1	BZ2	BZ3	ATA1	ATA3
Sampling date	June 2020	June 2020	June 2020	Nov/Dez 2020	Nov/Dez 2020	Nov/Dez 2020	Nov/Dez 2020	Feb/March 2021	2021-02-01	Feb/March 2021	Feb/March 2021	Feb/March 2021
Type of sample	Nose swab	Nose swab	Nose swab	Nose swab	Nose swab	Nose swab	Nose swab	Nose swab	Nose swab	Nose swab	Gargling	Gargling

## Sheet: TS2 PCR info
Table S2. PCR reaction mix and cycle information.
PCR reaction
Component	Per reaction - Vol. 25µl
10x PCR Buffer	2.5
50mM MgCl2	0.75
dNTP mix 2mM each	2.5
Primer 1 10µM	0.75
Primer 2 10µM	0.75
DNA template	2
Sterile H20	14.37
iTaq DNA Polymerase	0.13
DMSO	1.25
Total	25
Primer FW_ATA3	5' GAACTCAATTACCCCCTGCAT 3'
Primer RV_ATA3	5' TGAGGGAGATCACGCACTAA 3'
Step	Temp.	Time	No. cycles
Initial denaturation	95°C	3 min	1
Denaturation	95°C	30 s
Annealing	58°C	30 s	35
Extension	72°C	30 s
Final Extension	72°C	5 min	1
Hold	4°C	indefinite

## Sheet: TS3 Reads calculations
Table S3. Raw data reads filtering.
seq run	Seq ID	Name	country of origin	overall_alignment_rate	Input_Read_Pairs	Both_Surviving	Both_Surviving_%	Forward_Only_Surviving	Forward_Only_Surviving_%	Reverse_Only_Surviving	Reverse_Only_Surviving_%	Dropped	Dropped_%
#1	01A	S01	BIH	0.9944	223405	209366	0.9372	11757	0.0526	963	0.0043	1319	0.0059
#1	02A	S02	BIH	0.9965	332950	312718	0.9392	16438	0.0494	1597	0.0048	2197	0.0066
#1	03A	S03	BIH	0.9959	267398	250130	0.9354	14565	0.0545	1207	0.0045	1496	0.0056
#1	04A	S04	BIH	0.845	385164	360894	0.937	20137	0.0523	1753	0.0046	2380	0.0062
#1	05A	S05	BIH	0.9937	299522	281615	0.9402	15095	0.0504	1358	0.0045	1454	0.0049
#1	06A	S06	BIH	0.9473	228698	215224	0.9411	11044	0.0483	1084	0.0047	1346	0.0059
#1	07A	S07	BIH	0.9832	224359	209983	0.9359	11947	0.0532	1025	0.0046	1404	0.0063
#1	08A	S08	BIH	0.9949	555253	523784	0.9433	26326	0.0474	2661	0.0048	2482	0.0045
#1	09A	S09	BIH	0.9938	271160	254421	0.9383	14238	0.0525	1240	0.0046	1261	0.0047
#1	10A	S10	BIH	0.983	348103	327958	0.9421	16982	0.0488	1590	0.0046	1573	0.0045
#1	11A	S11	AUT	0.942	250961	235746	0.9394	12172	0.0485	1703	0.0068	1340	0.0053
#1	12A	S12	AUT	0.9949	372442	347812	0.9339	20722	0.0556	1742	0.0047	2166	0.0058
#1	13A	S13	AUT	0.9535	382874	355429	0.9283	23472	0.0613	1740	0.0045	2233	0.0058
#1	14A	S14	AUT	0.9804	301361	282924	0.9388	15700	0.0521	1311	0.0044	1426	0.0047
#1	15A	S15	AUT	0.8232	206847	182816	0.8838	8556	0.0414	1767	0.0085	13708	0.0663
#1	16A	S16	AUT	0.9907	291626	272299	0.9337	16223	0.0556	1351	0.0046	1753	0.006
#2	25B	P11	pool AUT	0.7673	1047950	1013925	0.9675	25222	0.0241	4982	0.0048	3821	0.0036
#2	27B	P12	pool AUT	0.9506	1495145	1434565	0.9595	48947	0.0327	5921	0.004	5712	0.0038
#2	28B	P07	pool AUT	0.928	1056943	1011479	0.957	32744	0.031	4663	0.0044	8057	0.0076
#2	30B	P08	pool BIH	0.968	1993089	1915426	0.961	61530	0.0309	8358	0.0042	7775	0.0039
#2	31B	P09	pool BIH	0.9838	3876059	3721191	0.96	126316	0.0326	15019	0.0039	13533	0.0035
#2	32B	P10	pool BIH	0.9594	1404289	1351098	0.9621	42785	0.0305	5701	0.0041	4705	0.0034
#2	33B	P01	pool BIH	0.9974	1381372	1318574	0.9545	51948	0.0376	5166	0.0037	5684	0.0041
#2	34B	P02	pool BIH	0.9688	2240108	2153299	0.9612	69448	0.031	8850	0.004	8511	0.0038
#2	35B	P03	pool BIH	0.9818	1836544	1764528	0.9608	57927	0.0315	7070	0.0038	7019	0.0038
#2	36B	P04	pool PRT	0.9939	2234029	2147977	0.9615	69952	0.0313	9046	0.004	7054	0.0032
#2	37B	P05	pool PRT	0.9652	3242083	3126149	0.9642	92362	0.0285	13393	0.0041	10179	0.0031
#2	38B	P06	pool PRT	0.9403	1855161	1792764	0.9664	48427	0.0261	7767	0.0042	6203	0.0033
			Average	0.957746	1.0216e+06
			Single	0.963275	308883
			Pool	0.950375	1.9719e+06
					197190

## Sheet: TS4 Total mutations
Table S4. Mutation detected after data filetering, for the different viral genes.
ID	POS	REF	ALT	FREQ	DP	Variant_Type	Gene	Nucleotide_Variant	Aminoacid_Variant_1	Aminoacid_Variant_3	MODIFIER	ORF	RD	AD	RDF	RDR	ADF	ADR
01A	1059	C	T	0.9969	1273	missense_variant	ORF1ab	c.794C>T	p.T265I	p.Thr265Ile	MODERATE	GU280_gp01ab	0	1269	0	0	648	621
01A	3037	C	T	0.9959	5157	synonymous_variant	ORF1ab	c.2772C>T	p.F924F	p.Phe924Phe	LOW	GU280_gp01ab	0	5126	0	0	2550	2576
01A	7851	C	T	0.9958	1204	missense_variant	ORF1ab	c.7586C>T	p.A2529V	p.Ala2529Val	MODERATE	GU280_gp01ab	0	1199	0	0	619	580
01A	13921	G	A	0.2351	2965	missense_variant	ORF1ab	c.13657G>A	p.D4553N	p.Asp4553Asn	MODERATE	GU280_gp01ab	2268	697	1144	1124	237	460
01A	14408	C	T	0.995	1400	missense_variant	ORF1ab	c.14144C>T	p.P4715L	p.Pro4715Leu	MODERATE	GU280_gp01ab	1	1393	1	0	711	682
01A	17518	C	T	0.9937	2535	missense_variant	ORF1ab	c.17254C>T	p.L5752F	p.Leu5752Phe	MODERATE	GU280_gp01ab	0	2519	0	0	1260	1259
01A	25563	G	T	0.997	1686	missense_variant	ORF3a	c.171G>T	p.Q57H	p.Gln57His	MODERATE	GU280_gp03	3	1681	1	2	806	875
01A	26428	G	T	0.997	665	missense_variant	E	c.184G>T	p.V62F	p.Val62Phe	MODERATE	GU280_gp04	2	663	2	0	300	363
01A	23403	A	G	0.9994	1620	missense_variant	S	c.1841A>G	p.D614G	p.Asp614Gly	MODERATE	GU280_gp02	0	1619	0	0	819	800
02A	1059	C	T	0.9963	2416	missense_variant	ORF1ab	c.794C>T	p.T265I	p.Thr265Ile	MODERATE	GU280_gp01ab	0	2407	0	0	1211	1196
02A	3037	C	T	0.9959	7051	synonymous_variant	ORF1ab	c.2772C>T	p.F924F	p.Phe924Phe	LOW	GU280_gp01ab	2	7004	1	1	3928	3076
02A	4162	G	T	0.9943	7370	synonymous_variant	ORF1ab	c.3897G>T	p.V1299V	p.Val1299Val	LOW	GU280_gp01ab	36	7328	31	5	4097	3231
02A	7851	C	T	0.9944	1981	missense_variant	ORF1ab	c.7586C>T	p.A2529V	p.Ala2529Val	MODERATE	GU280_gp01ab	4	1970	2	2	976	994
02A	7926	C	T	0.9968	2171	missense_variant	ORF1ab	c.7661C>T	p.A2554V	p.Ala2554Val	MODERATE	GU280_gp01ab	2	2164	0	2	1106	1058
02A	14408	C	T	0.995	3009	missense_variant	ORF1ab	c.14144C>T	p.P4715L	p.Pro4715Leu	MODERATE	GU280_gp01ab	0	2991	0	0	1460	1531
02A	17518	C	T	0.9946	4073	missense_variant	ORF1ab	c.17254C>T	p.L5752F	p.Leu5752Phe	MODERATE	GU280_gp01ab	1	4050	0	1	1984	2066
02A	25563	G	T	0.9907	2156	missense_variant	ORF3a	c.171G>T	p.Q57H	p.Gln57His	MODERATE	GU280_gp03	16	2136	10	6	1044	1092
02A	26428	G	T	0.9944	894	missense_variant	E	c.184G>T	p.V62F	p.Val62Phe	MODERATE	GU280_gp04	4	887	2	2	406	481
02A	28739	G	T	0.9948	2880	missense_variant	N	c.466G>T	p.A156S	p.Ala156Ser	MODERATE	GU280_gp10	14	2865	8	6	1395	1470
02A	23403	A	G	0.9991	2251	missense_variant	S	c.1841A>G	p.D614G	p.Asp614Gly	MODERATE	GU280_gp02	0	2249	0	0	1112	1137
03A	1059	C	T	0.992	1120	missense_variant	ORF1ab	c.794C>T	p.T265I	p.Thr265Ile	MODERATE	GU280_gp01ab	1	1111	0	1	545	566
03A	3037	C	T	0.9962	4445	synonymous_variant	ORF1ab	c.2772C>T	p.F924F	p.Phe924Phe	LOW	GU280_gp01ab	0	4419	0	0	2200	2219
03A	7851	C	T	1	1215	missense_variant	ORF1ab	c.7586C>T	p.A2529V	p.Ala2529Val	MODERATE	GU280_gp01ab	0	1215	0	0	621	594
03A	14408	C	T	0.9975	2035	missense_variant	ORF1ab	c.14144C>T	p.P4715L	p.Pro4715Leu	MODERATE	GU280_gp01ab	1	2030	1	0	1018	1012
03A	15235	C	T	0.9989	2662	missense_variant	ORF1ab	c.14971C>T	p.H4991Y	p.His4991Tyr	MODERATE	GU280_gp01ab	2	2659	1	1	1375	1284
03A	17518	C	T	0.9956	2726	missense_variant	ORF1ab	c.17254C>T	p.L5752F	p.Leu5752Phe	MODERATE	GU280_gp01ab	1	2714	0	1	1334	1380
03A	25563	G	T	0.9913	2295	missense_variant	ORF3a	c.171G>T	p.Q57H	p.Gln57His	MODERATE	GU280_gp03	13	2275	7	6	1111	1164
03A	26428	G	T	0.9972	713	missense_variant	E	c.184G>T	p.V62F	p.Val62Phe	MODERATE	GU280_gp04	2	709	1	1	317	392
03A	26447	C	T	0.9961	520	missense_variant	E	c.203C>T	p.S68F	p.Ser68Phe	MODERATE	GU280_gp04	0	515	0	0	242	273
03A	23403	A	G	0.999	2033	missense_variant	S	c.1841A>G	p.D614G	p.Asp614Gly	MODERATE	GU280_gp02	1	2031	0	1	1005	1026
04A	1059	C	T	0.9968	2179	missense_variant	ORF1ab	c.794C>T	p.T265I	p.Thr265Ile	MODERATE	GU280_gp01ab	0	2172	0	0	1072	1100
04A	3037	C	T	0.9948	4771	synonymous_variant	ORF1ab	c.2772C>T	p.F924F	p.Phe924Phe	LOW	GU280_gp01ab	0	4744	0	0	2510	2234
04A	7851	C	T	0.994	1172	missense_variant	ORF1ab	c.7586C>T	p.A2529V	p.Ala2529Val	MODERATE	GU280_gp01ab	0	1165	0	0	521	644
04A	7926	C	T	0.9984	1257	missense_variant	ORF1ab	c.7661C>T	p.A2554V	p.Ala2554Val	MODERATE	GU280_gp01ab	2	1255	1	1	629	626
04A	14408	C	T	0.9984	3161	missense_variant	ORF1ab	c.14144C>T	p.P4715L	p.Pro4715Leu	MODERATE	GU280_gp01ab	1	3072	1	0	1533	1539
04A	17518	C	T	0.9956	3675	missense_variant	ORF1ab	c.17254C>T	p.L5752F	p.Leu5752Phe	MODERATE	GU280_gp01ab	0	3659	0	0	1676	1983
04A	25563	G	T	0.9833	1561	missense_variant	ORF3a	c.171G>T	p.Q57H	p.Gln57His	MODERATE	GU280_gp03	26	1535	26	0	753	782
04A	26428	G	T	0.9965	1156	missense_variant	E	c.184G>T	p.V62F	p.Val62Phe	MODERATE	GU280_gp04	4	1152	4	0	505	647
04A	23403	A	G	0.9991	2134	missense_variant	S	c.1841A>G	p.D614G	p.Asp614Gly	MODERATE	GU280_gp02	0	2132	0	0	1142	990
05A	1059	C	T	0.9951	1648	missense_variant	ORF1ab	c.794C>T	p.T265I	p.Thr265Ile	MODERATE	GU280_gp01ab	0	1640	0	0	849	791
05A	3037	C	T	0.9907	4750	synonymous_variant	ORF1ab	c.2772C>T	p.F924F	p.Phe924Phe	LOW	GU280_gp01ab	3	4706	1	2	2382	2324
05A	7851	C	T	0.9947	1703	missense_variant	ORF1ab	c.7586C>T	p.A2529V	p.Ala2529Val	MODERATE	GU280_gp01ab	1	1694	1	0	821	873
05A	14408	C	T	0.9974	1952	missense_variant	ORF1ab	c.14144C>T	p.P4715L	p.Pro4715Leu	MODERATE	GU280_gp01ab	0	1947	0	0	939	1008
05A	15235	C	T	0.9978	3192	missense_variant	ORF1ab	c.14971C>T	p.H4991Y	p.His4991Tyr	MODERATE	GU280_gp01ab	2	3185	1	1	1623	1562
05A	17518	C	T	0.9971	3856	missense_variant	ORF1ab	c.17254C>T	p.L5752F	p.Leu5752Phe	MODERATE	GU280_gp01ab	1	3845	1	0	1882	1963
05A	25563	G	T	0.9934	2261	missense_variant	ORF3a	c.171G>T	p.Q57H	p.Gln57His	MODERATE	GU280_gp03	15	2246	12	3	1096	1150
05A	26428	G	T	0.9928	1113	missense_variant	E	c.184G>T	p.V62F	p.Val62Phe	MODERATE	GU280_gp04	8	1103	5	3	468	635
05A	26447	C	T	0.998	989	missense_variant	E	c.203C>T	p.S68F	p.Ser68Phe	MODERATE	GU280_gp04	0	978	0	0	441	537
05A	23403	A	G	0.9978	3252	missense_variant	S	c.1841A>G	p.D614G	p.Asp614Gly	MODERATE	GU280_gp02	1	3241	0	1	1595	1646
06A	1059	C	T	0.998	1007	missense_variant	ORF1ab	c.794C>T	p.T265I	p.Thr265Ile	MODERATE	GU280_gp01ab	0	1005	0	0	522	483
06A	3037	C	T	0.9938	3059	synonymous_variant	ORF1ab	c.2772C>T	p.F924F	p.Phe924Phe	LOW	GU280_gp01ab	0	3040	0	0	1526	1514
06A	7851	C	T	1	456	missense_variant	ORF1ab	c.7586C>T	p.A2529V	p.Ala2529Val	MODERATE	GU280_gp01ab	0	456	0	0	258	198
06A	7926	C	T	1	792	missense_variant	ORF1ab	c.7661C>T	p.A2554V	p.Ala2554Val	MODERATE	GU280_gp01ab	0	792	0	0	421	371
06A	13921	G	A	0.2291	5073	missense_variant	ORF1ab	c.13657G>A	p.D4553N	p.Asp4553Asn	MODERATE	GU280_gp01ab	3907	1162	1888	2019	413	749
06A	14408	C	T	0.9974	1540	missense_variant	ORF1ab	c.14144C>T	p.P4715L	p.Pro4715Leu	MODERATE	GU280_gp01ab	0	1536	0	0	776	760
06A	17518	C	T	0.9549	2396	missense_variant	ORF1ab	c.17254C>T	p.L5752F	p.Leu5752Phe	MODERATE	GU280_gp01ab	80	2288	39	41	1074	1214
06A	25563	G	T	0.9972	1783	missense_variant	ORF3a	c.171G>T	p.Q57H	p.Gln57His	MODERATE	GU280_gp03	2	1778	0	2	858	920
06A	26428	G	T	0.9867	975	missense_variant	E	c.184G>T	p.V62F	p.Val62Phe	MODERATE	GU280_gp04	13	962	11	2	415	547
06A	23403	A	G	0.9981	1590	missense_variant	S	c.1841A>G	p.D614G	p.Asp614Gly	MODERATE	GU280_gp02	0	1587	0	0	832	755
07A	1059	C	T	1	1438	missense_variant	ORF1ab	c.794C>T	p.T265I	p.Thr265Ile	MODERATE	GU280_gp01ab	0	1438	0	0	752	686
07A	3037	C	T	0.9967	3932	synonymous_variant	ORF1ab	c.2772C>T	p.F924F	p.Phe924Phe	LOW	GU280_gp01ab	0	3919	0	0	1994	1925
07A	7851	C	T	0.9951	2229	missense_variant	ORF1ab	c.7586C>T	p.A2529V	p.Ala2529Val	MODERATE	GU280_gp01ab	0	2218	0	0	1085	1133
07A	7926	C	T	0.9978	1848	missense_variant	ORF1ab	c.7661C>T	p.A2554V	p.Ala2554Val	MODERATE	GU280_gp01ab	0	1844	0	0	924	920
07A	14408	C	T	0.9972	1450	missense_variant	ORF1ab	c.14144C>T	p.P4715L	p.Pro4715Leu	MODERATE	GU280_gp01ab	0	1446	0	0	653	793
07A	17518	C	T	0.9417	3124	missense_variant	ORF1ab	c.17254C>T	p.L5752F	p.Leu5752Phe	MODERATE	GU280_gp01ab	168	2942	85	83	1362	1580
07A	25563	G	T	0.9949	1187	missense_variant	ORF3a	c.171G>T	p.Q57H	p.Gln57His	MODERATE	GU280_gp03	5	1181	5	0	606	575
07A	26428	G	T	0.8603	859	missense_variant	E	c.184G>T	p.V62F	p.Val62Phe	MODERATE	GU280_gp04	120	739	56	64	371	368
07A	23403	A	G	0.999	2015	missense_variant	S	c.1841A>G	p.D614G	p.Asp614Gly	MODERATE	GU280_gp02	0	2013	0	0	998	1015
07A	24358	C	CA	0.2697	1001	frameshift_variant	S	c.2800dupA	p.I934fs	p.Ile934fs	HIGH	GU280_gp02	729	270	368	361	134	136
07A	22449	T	C	0.2289	830	missense_variant	S	c.887T>C	p.L296P	p.Leu296Pro	MODERATE	GU280_gp02	629	190	306	323	68	122
08A	1059	C	T	0.9957	4457	missense_variant	ORF1ab	c.794C>T	p.T265I	p.Thr265Ile	MODERATE	GU280_gp01ab	3	4438	2	1	2297	2141
08A	3037	C	T	0.9949	7503	synonymous_variant	ORF1ab	c.2772C>T	p.F924F	p.Phe924Phe	LOW	GU280_gp01ab	1	7454	0	1	5179	2275
08A	7851	C	T	0.9956	5279	missense_variant	ORF1ab	c.7586C>T	p.A2529V	p.Ala2529Val	MODERATE	GU280_gp01ab	0	5256	0	0	2613	2643
08A	14408	C	T	0.9962	6918	missense_variant	ORF1ab	c.14144C>T	p.P4715L	p.Pro4715Leu	MODERATE	GU280_gp01ab	3	6887	1	2	3555	3332
08A	17518	C	T	0.9953	6189	missense_variant	ORF1ab	c.17254C>T	p.L5752F	p.Leu5752Phe	MODERATE	GU280_gp01ab	4	6159	3	1	3149	3010
08A	25563	G	T	0.9976	2898	missense_variant	ORF3a	c.171G>T	p.Q57H	p.Gln57His	MODERATE	GU280_gp03	7	2891	7	0	1416	1475
08A	26428	G	T	0.9973	1478	missense_variant	E	c.184G>T	p.V62F	p.Val62Phe	MODERATE	GU280_gp04	3	1474	3	0	692	782
08A	23403	A	G	0.9984	3127	missense_variant	S	c.1841A>G	p.D614G	p.Asp614Gly	MODERATE	GU280_gp02	0	3122	0	0	1540	1582
09A	23403	A	G	1	1794	missense_variant	S	c.1841A>G	p.D614G	p.Asp614Gly	MODERATE	GU280_gp02	0	1794	0	0	883	911
09A	1059	C	T	0.9892	1851	missense_variant	ORF1ab	c.794C>T	p.T265I	p.Thr265Ile	MODERATE	GU280_gp01ab	14	1831	7	7	953	878
09A	3037	C	T	0.9965	4811	synonymous_variant	ORF1ab	c.2772C>T	p.F924F	p.Phe924Phe	LOW	GU280_gp01ab	0	4791	0	0	2373	2418
09A	7851	C	T	0.9923	2201	missense_variant	ORF1ab	c.7586C>T	p.A2529V	p.Ala2529Val	MODERATE	GU280_gp01ab	5	2184	4	1	1102	1082
09A	10885	T	C	0.9843	2863	synonymous_variant	ORF1ab	c.10620T>C	p.N3540N	p.Asn3540Asn	LOW	GU280_gp01ab	43	2818	22	21	1371	1447
09A	14408	C	T	0.9936	2639	missense_variant	ORF1ab	c.14144C>T	p.P4715L	p.Pro4715Leu	MODERATE	GU280_gp01ab	3	2622	2	1	1311	1311
09A	17518	C	T	0.9901	3140	missense_variant	ORF1ab	c.17254C>T	p.L5752F	p.Leu5752Phe	MODERATE	GU280_gp01ab	12	3107	4	8	1434	1673
09A	25563	G	T	0.9697	1751	missense_variant	ORF3a	c.171G>T	p.Q57H	p.Gln57His	MODERATE	GU280_gp03	53	1698	29	24	793	905
09A	26428	G	T	0.9945	729	missense_variant	E	c.184G>T	p.V62F	p.Val62Phe	MODERATE	GU280_gp04	3	722	0	3	339	383
10A	1059	C	T	0.9913	3219	missense_variant	ORF1ab	c.794C>T	p.T265I	p.Thr265Ile	MODERATE	GU280_gp01ab	0	3191	0	0	1533	1658
10A	3037	C	T	0.9624	6116	synonymous_variant	ORF1ab	c.2772C>T	p.F924F	p.Phe924Phe	LOW	GU280_gp01ab	218	5882	109	109	3030	2852
10A	4162	G	T	0.9948	7135	synonymous_variant	ORF1ab	c.3897G>T	p.V1299V	p.Val1299Val	LOW	GU280_gp01ab	30	7098	20	10	3782	3316
10A	7851	C	T	0.993	3705	missense_variant	ORF1ab	c.7586C>T	p.A2529V	p.Ala2529Val	MODERATE	GU280_gp01ab	0	3679	0	0	1664	2015
10A	7926	C	T	0.9962	1864	missense_variant	ORF1ab	c.7661C>T	p.A2554V	p.Ala2554Val	MODERATE	GU280_gp01ab	0	1857	0	0	933	924
10A	14408	C	T	0.9944	7108	missense_variant	ORF1ab	c.14144C>T	p.P4715L	p.Pro4715Leu	MODERATE	GU280_gp01ab	3	7068	3	0	3455	3613
10A	17518	C	T	0.9977	5588	missense_variant	ORF1ab	c.17254C>T	p.L5752F	p.Leu5752Phe	MODERATE	GU280_gp01ab	0	5575	0	0	2956	2619
10A	17754	G	A	0.2214	3125	stop_gained	ORF1ab	c.17490G>A	p.W5830*	p.Trp5830*	HIGH	GU280_gp01ab	2432	692	1061	1371	339	353
10A	25563	G	T	0.9887	977	missense_variant	ORF3a	c.171G>T	p.Q57H	p.Gln57His	MODERATE	GU280_gp03	11	966	11	0	460	506
10A	26428	G	T	1	365	missense_variant	E	c.184G>T	p.V62F	p.Val62Phe	MODERATE	GU280_gp04	0	365	0	0	183	182
10A	28739	G	T	0.9983	2873	missense_variant	N	c.466G>T	p.A156S	p.Ala156Ser	MODERATE	GU280_gp10	3	2868	3	0	1297	1571
10A	23403	A	G	0.9991	2132	missense_variant	S	c.1841A>G	p.D614G	p.Asp614Gly	MODERATE	GU280_gp02	2	2130	1	1	1085	1045
10A	22998	C	A	0.2745	991	missense_variant	S	c.1436C>A	p.P479H	p.Pro479His	MODERATE	GU280_gp02	718	272	242	476	131	141
11A	22879	C	A	1	612	missense_variant	S	c.1317C>A	p.N439K	p.Asn439Lys	MODERATE	GU280_gp02	0	612	0	0	154	458
11A	23587	G	T	1	1411	missense_variant	S	c.2025G>T	p.Q675H	p.Gln675His	MODERATE	GU280_gp02	0	1411	0	0	701	710
11A	6321	T	TGCTC	0.7378	1940	frameshift_variant	ORF1ab	c.6056_6057insGCTC	p.E2020fs	p.Glu2020fs	HIGH	GU280_gp01ab	493	1432	258	235	683	749
11A	6323	GA	G	0.7509	1919	frameshift_variant	ORF1ab	c.6061delA	p.T2021fs	p.Thr2021fs	HIGH	GU280_gp01ab	478	1441	240	238	687	754
11A	25830	TC	T	0.5268	6029	frameshift_variant	ORF3a	c.439delC	p.L147fs	p.Leu147fs	HIGH	GU280_gp03	2849	3177	1413	1436	1586	1591
11A	829	C	T	0.5425	5172	synonymous_variant	ORF1ab	c.564C>T	p.N188N	p.Asn188Asn	LOW	GU280_gp01ab	2346	2806	1166	1180	1721	1085
11A	2381	G	T	0.2313	2490	missense_variant	ORF1ab	c.2116G>T	p.G706C	p.Gly706Cys	MODERATE	GU280_gp01ab	1913	576	1318	595	291	285
11A	2747	G	T	1	2141	missense_variant	ORF1ab	c.2482G>T	p.D828Y	p.Asp828Tyr	MODERATE	GU280_gp01ab	0	2141	0	0	1069	1072
11A	3037	C	T	0.9855	3854	synonymous_variant	ORF1ab	c.2772C>T	p.F924F	p.Phe924Phe	LOW	GU280_gp01ab	5	3798	4	1	1760	2038
11A	4322	T	C	0.2659	4389	missense_variant	ORF1ab	c.4057T>C	p.F1353L	p.Phe1353Leu	MODERATE	GU280_gp01ab	3220	1167	2118	1102	585	582
11A	6801	T	C	0.4425	2459	missense_variant	ORF1ab	c.6536T>C	p.L2179S	p.Leu2179Ser	MODERATE	GU280_gp01ab	1362	1088	437	925	418	670
11A	7767	T	C	0.4897	7309	missense_variant	ORF1ab	c.7502T>C	p.I2501T	p.Ile2501Thr	MODERATE	GU280_gp01ab	3729	3579	1873	1856	1798	1781
11A	8047	C	T	1	4382	synonymous_variant	ORF1ab	c.7782C>T	p.Y2594Y	p.Tyr2594Tyr	LOW	GU280_gp01ab	0	4382	0	0	1989	2393
11A	10108	A	G	0.5238	4819	synonymous_variant	ORF1ab	c.9843A>G	p.V3281V	p.Val3281Val	LOW	GU280_gp01ab	2294	2524	1127	1167	1556	968
11A	10735	T	G	0.2882	2981	synonymous_variant	ORF1ab	c.10470T>G	p.L3490L	p.Leu3490Leu	LOW	GU280_gp01ab	2122	859	1053	1069	142	717
11A	12988	G	T	0.9985	3436	missense_variant	ORF1ab	c.12723G>T	p.M4241I	p.Met4241Ile	MODERATE	GU280_gp01ab	5	3431	0	5	1727	1704
11A	14253	A	G	0.9986	2961	synonymous_variant	ORF1ab	c.13989A>G	p.L4663L	p.Leu4663Leu	LOW	GU280_gp01ab	1	2957	0	1	1430	1527
11A	14408	C	T	0.9974	6930	missense_variant	ORF1ab	c.14144C>T	p.P4715L	p.Pro4715Leu	MODERATE	GU280_gp01ab	9	6912	9	0	2703	4209
11A	14697	C	T	0.9955	3350	synonymous_variant	ORF1ab	c.14433C>T	p.F4811F	p.Phe4811Phe	LOW	GU280_gp01ab	0	3332	0	0	1551	1781
11A	15598	G	A	0.999	953	missense_variant	ORF1ab	c.15334G>A	p.V5112I	p.Val5112Ile	MODERATE	GU280_gp01ab	0	952	0	0	496	456
11A	16667	C	A	0.3448	554	missense_variant	ORF1ab	c.16403C>A	p.T5468K	p.Thr5468Lys	MODERATE	GU280_gp01ab	362	191	8	354	97	94
11A	17104	C	T	0.974	5082	missense_variant	ORF1ab	c.16840C>T	p.H5614Y	p.His5614Tyr	MODERATE	GU280_gp01ab	112	4950	52	60	2622	2328
11A	18176	C	T	1	303	missense_variant	ORF1ab	c.17912C>T	p.P5971L	p.Pro5971Leu	MODERATE	GU280_gp01ab	0	303	0	0	210	93
11A	18721	C	T	0.4141	3357	missense_variant	ORF1ab	c.18457C>T	p.H6153Y	p.His6153Tyr	MODERATE	GU280_gp01ab	1966	1390	1472	494	915	475
11A	18929	C	T	0.2574	3889	missense_variant	ORF1ab	c.18665C>T	p.P6222L	p.Pro6222Leu	MODERATE	GU280_gp01ab	2887	1001	1380	1507	459	542
11A	19398	G	T	0.9847	392	missense_variant	ORF1ab	c.19134G>T	p.E6378D	p.Glu6378Asp	MODERATE	GU280_gp01ab	6	386	6	0	11	375
11A	20268	A	G	0.9974	1887	synonymous_variant	ORF1ab	c.20004A>G	p.L6668L	p.Leu6668Leu	LOW	GU280_gp01ab	0	1882	0	0	567	1315
11A	21030	G	T	0.338	4181	missense_variant	ORF1ab	c.20766G>T	p.W6922C	p.Trp6922Cys	MODERATE	GU280_gp01ab	2764	1413	1545	1219	364	1049
11A	25947	G	T	0.2235	5343	missense_variant	ORF3a	c.555G>T	p.Q185H	p.Gln185His	MODERATE	GU280_gp03	4142	1194	1367	2775	602	592
11A	26972	T	C	0.9994	1784	synonymous_variant	M	c.450T>C	p.R150R	p.Arg150Arg	LOW	GU280_gp05	0	1783	0	0	1045	738
11A	27800	C	A	0.8857	1260	synonymous_variant	ORF7b	c.45C>A	p.A15A	p.Ala15Ala	LOW	GU280_gp08	144	1116	65	79	278	838
11A	28083	G	T	0.3554	1860	stop_gained	ORF8	c.190G>T	p.E64*	p.Glu64*	HIGH	GU280_gp09	1198	661	1178	20	18	643
11A	28600	T	G	0.2912	261	stop_gained	N	c.327T>G	p.Y109*	p.Tyr109*	HIGH	GU280_gp10	185	76	18	167	74	2
11A	28899	G	T	0.2414	1193	missense_variant	N	c.626G>T	p.R209I	p.Arg209Ile	MODERATE	GU280_gp10	905	288	233	672	36	252
11A	22631	AG	A	0.9995	2051	frameshift_variant	S	c.1070delG	p.R357fs	p.Arg357fs	HIGH	GU280_gp02	1	2050	1	0	1031	1019
11A	22127	C	T	0.6921	2293	missense_variant	S	c.565C>T	p.L189F	p.Leu189Phe	MODERATE	GU280_gp02	700	1587	699	1	1026	561
11A	22353	C	T	0.3812	3408	missense_variant	S	c.791C>T	p.A264V	p.Ala264Val	MODERATE	GU280_gp02	2108	1299	851	1257	629	670
12A	23403	A	G	1	1425	missense_variant	S	c.1841A>G	p.D614G	p.Asp614Gly	MODERATE	GU280_gp02	0	1425	0	0	707	718
12A	3037	C	T	0.9933	7338	synonymous_variant	ORF1ab	c.2772C>T	p.F924F	p.Phe924Phe	LOW	GU280_gp01ab	4	7286	2	2	4398	2888
12A	3340	G	T	0.9919	7610	synonymous_variant	ORF1ab	c.3075G>T	p.V1025V	p.Val1025Val	LOW	GU280_gp01ab	62	7547	57	5	4235	3312
12A	4543	C	T	0.9926	7361	synonymous_variant	ORF1ab	c.4278C>T	p.T1426T	p.Thr1426Thr	LOW	GU280_gp01ab	7	7282	4	3	4876	2406
12A	5629	G	T	0.9949	4127	synonymous_variant	ORF1ab	c.5364G>T	p.T1788T	p.Thr1788Thr	LOW	GU280_gp01ab	17	4106	16	1	1931	2175
12A	6688	T	C	0.9992	2401	synonymous_variant	ORF1ab	c.6423T>C	p.Y2141Y	p.Tyr2141Tyr	LOW	GU280_gp01ab	0	2399	0	0	1076	1323
12A	6819	G	T	0.9904	938	missense_variant	ORF1ab	c.6554G>T	p.S2185I	p.Ser2185Ile	MODERATE	GU280_gp01ab	8	929	8	0	393	536
12A	7735	C	T	0.9967	3353	synonymous_variant	ORF1ab	c.7470C>T	p.I2490I	p.Ile2490Ile	LOW	GU280_gp01ab	0	3342	0	0	1622	1720
12A	9526	G	T	0.9925	4246	missense_variant	ORF1ab	c.9261G>T	p.M3087I	p.Met3087Ile	MODERATE	GU280_gp01ab	30	4214	26	4	1836	2378
12A	10456	C	T	0.9947	5702	synonymous_variant	ORF1ab	c.10191C>T	p.F3397F	p.Phe3397Phe	LOW	GU280_gp01ab	11	5672	6	5	2882	2790
12A	11497	C	T	0.9958	7400	synonymous_variant	ORF1ab	c.11232C>T	p.Y3744Y	p.Tyr3744Tyr	LOW	GU280_gp01ab	2	7361	1	1	4104	3257
12A	12733	C	T	0.9953	5956	synonymous_variant	ORF1ab	c.12468C>T	p.A4156A	p.Ala4156Ala	LOW	GU280_gp01ab	1	5928	1	0	2878	3050
12A	13993	G	T	0.9955	5156	missense_variant	ORF1ab	c.13729G>T	p.A4577S	p.Ala4577Ser	MODERATE	GU280_gp01ab	21	5133	18	3	2549	2584
12A	14408	C	T	0.9959	3903	missense_variant	ORF1ab	c.14144C>T	p.P4715L	p.Pro4715Leu	MODERATE	GU280_gp01ab	1	3873	1	0	1941	1932
12A	15766	G	T	0.9946	6647	missense_variant	ORF1ab	c.15502G>T	p.V5168L	p.Val5168Leu	MODERATE	GU280_gp01ab	29	6611	28	1	3275	3336
12A	16889	A	G	0.998	7623	missense_variant	ORF1ab	c.16625A>G	p.K5542R	p.Lys5542Arg	MODERATE	GU280_gp01ab	5	7608	3	2	4616	2992
12A	17019	G	T	0.9945	5616	missense_variant	ORF1ab	c.16755G>T	p.E5585D	p.Glu5585Asp	MODERATE	GU280_gp01ab	19	5585	15	4	2915	2670
12A	17023	T	G	0.992	5616	missense_variant	ORF1ab	c.16759T>G	p.S5587A	p.Ser5587Ala	MODERATE	GU280_gp01ab	9	5571	5	4	2906	2665
12A	18877	C	T	0.9977	3015	synonymous_variant	ORF1ab	c.18613C>T	p.L6205L	p.Leu6205Leu	LOW	GU280_gp01ab	0	2999	0	0	1473	1526
12A	20132	C	T	0.999	1924	missense_variant	ORF1ab	c.19868C>T	p.A6623V	p.Ala6623Val	MODERATE	GU280_gp01ab	0	1922	0	0	919	1003
12A	25563	G	T	0.9888	1689	missense_variant	ORF3a	c.171G>T	p.Q57H	p.Gln57His	MODERATE	GU280_gp03	19	1670	11	8	837	833
12A	25710	C	T	0.9967	1830	synonymous_variant	ORF3a	c.318C>T	p.L106L	p.Leu106Leu	LOW	GU280_gp03	2	1824	1	1	902	922
12A	26681	C	T	0.9737	1556	synonymous_variant	M	c.159C>T	p.F53F	p.Phe53Phe	LOW	GU280_gp05	33	1515	15	18	788	727
12A	26735	C	T	0.9782	1929	synonymous_variant	M	c.213C>T	p.Y71Y	p.Tyr71Tyr	LOW	GU280_gp05	39	1887	18	21	959	928
12A	26876	T	C	0.9983	2300	synonymous_variant	M	c.354T>C	p.I118I	p.Ile118Ile	LOW	GU280_gp05	0	2296	0	0	1144	1152
12A	27409	T	C	1	1445	missense_variant	ORF7a	c.16T>C	p.F6L	p.Phe6Leu	MODERATE	GU280_gp07	0	1445	0	0	739	706
12A	28203	T	C	0.9977	2991	missense_variant	ORF8	c.310T>C	p.F104L	p.Phe104Leu	MODERATE	GU280_gp09	3	2979	2	1	1537	1442
12A	28975	G	C	0.9957	3258	missense_variant	N	c.702G>C	p.M234I	p.Met234Ile	MODERATE	GU280_gp10	0	3244	0	0	1558	1686
12A	29399	G	A	0.9887	1680	missense_variant	N	c.1126G>A	p.A376T	p.Ala376Thr	MODERATE	GU280_gp10	4	1661	3	1	877	784
12A	29427	G	A	0.9906	1702	missense_variant	N	c.1154G>A	p.R385K	p.Arg385Lys	MODERATE	GU280_gp10	3	1686	1	2	872	814
12A	22992	G	A	0.9859	1138	missense_variant	S	c.1430G>A	p.S477N	p.Ser477Asn	MODERATE	GU280_gp02	6	1122	5	1	572	550
13A	23063	A	T	1	1021	missense_variant	S	c.1501A>T	p.N501Y	p.Asn501Tyr	MODERATE	GU280_gp02	0	1021	0	0	495	526
13A	23709	C	T	1	925	missense_variant	S	c.2147C>T	p.T716I	p.Thr716Ile	MODERATE	GU280_gp02	0	925	0	0	446	479
13A	11287	GTCTGGTTTT	G	0.958	5576	inframe_deletion	ORF1ab	c.11023_11031delTCTGGTTTT	p.S3675_F3677del	p.Ser3675_Phe3677del	MODERATE	GU280_gp01ab	76	5382	32	44	2731	2651
13A	11288	T	TA	0.6667	5375	frameshift_variant	ORF1ab	c.11023_11024insA	p.S3675fs	p.Ser3675fs	HIGH	GU280_gp01ab	2	10	1	1	2	8
13A	24506	T	G	0.9995	2064	missense_variant	S	c.2944T>G	p.S982A	p.Ser982Ala	MODERATE	GU280_gp02	1	2063	0	1	1070	993
13A	913	C	T	0.9939	3628	synonymous_variant	ORF1ab	c.648C>T	p.S216S	p.Ser216Ser	LOW	GU280_gp01ab	2	3606	2	0	1755	1851
13A	3037	C	T	0.9976	6948	synonymous_variant	ORF1ab	c.2772C>T	p.F924F	p.Phe924Phe	LOW	GU280_gp01ab	1	6930	1	0	3604	3326
13A	3267	C	T	0.9974	6959	missense_variant	ORF1ab	c.3002C>T	p.T1001I	p.Thr1001Ile	MODERATE	GU280_gp01ab	0	6940	0	0	3651	3289
13A	5388	C	A	0.9938	3879	missense_variant	ORF1ab	c.5123C>A	p.A1708D	p.Ala1708Asp	MODERATE	GU280_gp01ab	24	3855	2	22	1940	1915
13A	5986	C	T	0.9982	1623	synonymous_variant	ORF1ab	c.5721C>T	p.F1907F	p.Phe1907Phe	LOW	GU280_gp01ab	2	1620	1	1	760	860
13A	6954	T	C	0.9994	1780	missense_variant	ORF1ab	c.6689T>C	p.I2230T	p.Ile2230Thr	MODERATE	GU280_gp01ab	0	1779	0	0	899	880
13A	11291	G	A	0.9317	5573	missense_variant	ORF1ab	c.11026G>A	p.G3676S	p.Gly3676Ser	MODERATE	GU280_gp01ab	4	191	1	3	145	46
13A	11296	T	G	0.8769	5641	missense_variant	ORF1ab	c.11031T>G	p.F3677L	p.Phe3677Leu	MODERATE	GU280_gp01ab	33	235	19	14	155	80
13A	12970	C	T	0.9947	3193	synonymous_variant	ORF1ab	c.12705C>T	p.N4235N	p.Asn4235Asn	LOW	GU280_gp01ab	2	3176	0	2	1630	1546
13A	14408	C	T	0.9959	3879	missense_variant	ORF1ab	c.14144C>T	p.P4715L	p.Pro4715Leu	MODERATE	GU280_gp01ab	1	3863	0	1	2052	1811
13A	14676	C	T	0.996	3510	synonymous_variant	ORF1ab	c.14412C>T	p.P4804P	p.Pro4804Pro	LOW	GU280_gp01ab	2	3496	1	1	1619	1877
13A	15279	C	T	0.9959	4600	synonymous_variant	ORF1ab	c.15015C>T	p.H5005H	p.His5005His	LOW	GU280_gp01ab	1	4581	0	1	2419	2162
13A	16176	T	C	0.9952	7654	synonymous_variant	ORF1ab	c.15912T>C	p.T5304T	p.Thr5304Thr	LOW	GU280_gp01ab	4	7617	4	0	3815	3802
13A	23271	C	A	0.9994	1658	missense_variant	S	c.1709C>A	p.A570D	p.Ala570Asp	MODERATE	GU280_gp02	1	1657	1	0	802	855
13A	27972	C	T	0.9974	5662	stop_gained	ORF8	c.79C>T	p.Q27*	p.Gln27*	HIGH	GU280_gp09	0	5647	0	0	2824	2823
13A	28048	G	T	0.9946	5370	missense_variant	ORF8	c.155G>T	p.R52I	p.Arg52Ile	MODERATE	GU280_gp09	29	5341	20	9	2542	2799
13A	28111	A	G	0.9971	4482	missense_variant	ORF8	c.218A>G	p.Y73C	p.Tyr73Cys	MODERATE	GU280_gp09	1	4469	0	1	2288	2181
13A	28280	G	C	0.9963	6013	missense_variant	N	c.7G>C	p.D3H	p.Asp3His	MODERATE	GU280_gp10	11	5991	11	0	3124	2867
13A	28281	A	T	0.996	6008	missense_variant	N	c.8A>T	p.D3V	p.Asp3Val	MODERATE	GU280_gp10	11	5984	9	2	3107	2877
13A	28282	T	A	0.9944	6030	missense_variant	N	c.9T>A	p.D3E	p.Asp3Glu	MODERATE	GU280_gp10	21	5995	5	16	3128	2867
13A	28881	G	A	0.9986	7186	missense_variant	N	c.608G>A	p.R203K	p.Arg203Lys	MODERATE	GU280_gp10	1	7176	0	1	3922	3254
13A	28882	G	A	0.9982	7235	synonymous_variant	N	c.609G>A	p.R203R	p.Arg203Arg	LOW	GU280_gp10	1	7222	0	1	3950	3272
13A	28883	G	C	0.9996	7265	missense_variant	N	c.610G>C	p.G204R	p.Gly204Arg	MODERATE	GU280_gp10	0	7262	0	0	3956	3306
13A	28977	C	T	0.9967	6423	missense_variant	N	c.704C>T	p.S235F	p.Ser235Phe	MODERATE	GU280_gp10	0	6401	0	0	3333	3068
13A	23403	A	G	0.9983	1187	missense_variant	S	c.1841A>G	p.D614G	p.Asp614Gly	MODERATE	GU280_gp02	0	1185	0	0	577	608
13A	23604	C	A	0.9919	992	missense_variant	S	c.2042C>A	p.P681H	p.Pro681His	MODERATE	GU280_gp02	8	984	0	8	542	442
13A	21764	ATACATG	A	0.9841	1069	disruptive_inframe_deletion	S	c.204_209delACATGT	p.H69_V70del	p.His69_Val70del	MODERATE	GU280_gp02	17	1055	16	1	547	508
13A	21990	TTTA	T	0.9835	1271	disruptive_inframe_deletion	S	c.432_434delTTA	p.Y145del	p.Tyr145del	MODERATE	GU280_gp02	20	1252	19	1	618	634
13A	24914	G	C	0.9342	2097	missense_variant	S	c.3352G>C	p.D1118H	p.Asp1118His	MODERATE	GU280_gp02	137	1959	70	67	1000	959
13A	21770	G	GCTA	0.7667	32	disruptive_inframe_insertion	S	c.208_209insCTA	p.V70delinsAI	p.Val70delinsAlaIle	MODERATE	GU280_gp02	0	23	0	0	12	11
14A	23403	A	G	1	1143	missense_variant	S	c.1841A>G	p.D614G	p.Asp614Gly	MODERATE	GU280_gp02	0	1143	0	0	550	593
14A	24506	T	G	1	702	missense_variant	S	c.2944T>G	p.S982A	p.Ser982Ala	MODERATE	GU280_gp02	0	702	0	0	382	320
14A	11287	GTCTGGTTTT	G	0.9518	3581	inframe_deletion	ORF1ab	c.11023_11031delTCTGGTTTT	p.S3675_F3677del	p.Ser3675_Phe3677del	MODERATE	GU280_gp01ab	66	3435	36	30	1763	1672
14A	11288	T	TA	0.5455	3418	frameshift_variant	ORF1ab	c.11023_11024insA	p.S3675fs	p.Ser3675fs	HIGH	GU280_gp01ab	4	6	1	3	0	6
14A	913	C	T	0.993	2998	synonymous_variant	ORF1ab	c.648C>T	p.S216S	p.Ser216Ser	LOW	GU280_gp01ab	0	2977	0	0	1428	1549
14A	3037	C	T	0.9964	6978	synonymous_variant	ORF1ab	c.2772C>T	p.F924F	p.Phe924Phe	LOW	GU280_gp01ab	0	6945	0	0	3545	3400
14A	3267	C	T	0.9954	7126	missense_variant	ORF1ab	c.3002C>T	p.T1001I	p.Thr1001Ile	MODERATE	GU280_gp01ab	3	7093	1	2	3821	3272
14A	4158	C	T	0.9958	7809	missense_variant	ORF1ab	c.3893C>T	p.A1298V	p.Ala1298Val	MODERATE	GU280_gp01ab	12	7775	12	0	4994	2781
14A	5388	C	A	0.9957	3247	missense_variant	ORF1ab	c.5123C>A	p.A1708D	p.Ala1708Asp	MODERATE	GU280_gp01ab	11	3233	1	10	1829	1404
14A	5944	C	T	0.9972	1073	synonymous_variant	ORF1ab	c.5679C>T	p.D1893D	p.Asp1893Asp	LOW	GU280_gp01ab	2	1070	1	1	535	535
14A	5986	C	T	0.9991	1131	synonymous_variant	ORF1ab	c.5721C>T	p.F1907F	p.Phe1907Phe	LOW	GU280_gp01ab	0	1130	0	0	532	598
14A	6954	T	C	0.9981	1046	missense_variant	ORF1ab	c.6689T>C	p.I2230T	p.Ile2230Thr	MODERATE	GU280_gp01ab	0	1044	0	0	505	539
14A	11291	G	A	0.9061	3593	missense_variant	ORF1ab	c.11026G>A	p.G3676S	p.Gly3676Ser	MODERATE	GU280_gp01ab	6	164	1	5	100	64
14A	11296	T	G	0.9924	3681	missense_variant	ORF1ab	c.11031T>G	p.F3677L	p.Phe3677Leu	MODERATE	GU280_gp01ab	2	260	2	0	144	116
14A	14408	C	T	0.9974	3899	missense_variant	ORF1ab	c.14144C>T	p.P4715L	p.Pro4715Leu	MODERATE	GU280_gp01ab	0	3871	0	0	1898	1973
14A	14676	C	T	0.9922	3824	synonymous_variant	ORF1ab	c.14412C>T	p.P4804P	p.Pro4804Pro	LOW	GU280_gp01ab	2	3794	1	1	1878	1916
14A	15096	T	C	0.9994	4999	synonymous_variant	ORF1ab	c.14832T>C	p.N4944N	p.Asn4944Asn	LOW	GU280_gp01ab	2	4996	1	1	2417	2579
14A	15279	C	T	0.996	4554	synonymous_variant	ORF1ab	c.15015C>T	p.H5005H	p.His5005His	LOW	GU280_gp01ab	0	4536	0	0	2426	2110
14A	16176	T	C	0.9982	7580	synonymous_variant	ORF1ab	c.15912T>C	p.T5304T	p.Thr5304Thr	LOW	GU280_gp01ab	1	7566	1	0	3919	3647
14A	23063	A	T	0.9991	1053	missense_variant	S	c.1501A>T	p.N501Y	p.Asn501Tyr	MODERATE	GU280_gp02	0	1052	0	0	545	507
14A	24914	G	C	0.999	964	missense_variant	S	c.3352G>C	p.D1118H	p.Asp1118His	MODERATE	GU280_gp02	0	963	0	0	452	511
14A	27972	C	T	0.9985	2647	stop_gained	ORF8	c.79C>T	p.Q27*	p.Gln27*	HIGH	GU280_gp09	0	2643	0	0	1327	1316
14A	28048	G	T	0.9959	2929	missense_variant	ORF8	c.155G>T	p.R52I	p.Arg52Ile	MODERATE	GU280_gp09	12	2917	10	2	1426	1491
14A	28095	A	T	0.9948	2290	stop_gained	ORF8	c.202A>T	p.K68*	p.Lys68*	HIGH	GU280_gp09	0	2278	0	0	1210	1068
14A	28111	A	G	0.9995	2216	missense_variant	ORF8	c.218A>G	p.Y73C	p.Tyr73Cys	MODERATE	GU280_gp09	0	2215	0	0	1183	1032
14A	28280	G	C	0.997	2363	missense_variant	N	c.7G>C	p.D3H	p.Asp3His	MODERATE	GU280_gp10	5	2356	5	0	1250	1106
14A	28281	A	T	0.9907	2360	missense_variant	N	c.8A>T	p.D3V	p.Asp3Val	MODERATE	GU280_gp10	2	2338	2	0	1228	1110
14A	28282	T	A	0.9987	2387	missense_variant	N	c.9T>A	p.D3E	p.Asp3Glu	MODERATE	GU280_gp10	1	2379	1	0	1263	1116
14A	28881	G	A	0.9975	2395	missense_variant	N	c.608G>A	p.R203K	p.Arg203Lys	MODERATE	GU280_gp10	1	2389	1	0	1184	1205
14A	28882	G	A	0.9996	2399	synonymous_variant	N	c.609G>A	p.R203R	p.Arg203Arg	LOW	GU280_gp10	0	2398	0	0	1196	1202
14A	28883	G	C	0.9996	2390	missense_variant	N	c.610G>C	p.G204R	p.Gly204Arg	MODERATE	GU280_gp10	0	2389	0	0	1192	1197
14A	28884	G	C	0.9836	2385	missense_variant	N	c.611G>C	p.G204A	p.Gly204Ala	MODERATE	GU280_gp10	38	2346	19	19	1155	1191
14A	28977	C	T	0.995	2186	missense_variant	N	c.704C>T	p.S235F	p.Ser235Phe	MODERATE	GU280_gp10	0	2175	0	0	979	1196
14A	23604	C	A	0.9973	729	missense_variant	S	c.2042C>A	p.P681H	p.Pro681His	MODERATE	GU280_gp02	2	727	0	2	326	401
14A	23271	C	A	0.9897	1069	missense_variant	S	c.1709C>A	p.A570D	p.Ala570Asp	MODERATE	GU280_gp02	9	1058	0	9	521	537
14A	23709	C	T	0.9874	557	missense_variant	S	c.2147C>T	p.T716I	p.Thr716Ile	MODERATE	GU280_gp02	0	550	0	0	245	305
14A	21990	TTTA	T	0.9444	1006	disruptive_inframe_deletion	S	c.432_434delTTA	p.Y145del	p.Tyr145del	MODERATE	GU280_gp02	55	951	15	40	505	446
14A	21764	ATACATG	A	0.8755	1510	disruptive_inframe_deletion	S	c.204_209delACATGT	p.H69_V70del	p.His69_Val70del	MODERATE	GU280_gp02	188	1322	78	110	679	643
14A	21770	G	GCTA	0.7	20	disruptive_inframe_insertion	S	c.208_209insCTA	p.V70delinsAI	p.Val70delinsAlaIle	MODERATE	GU280_gp02	1	14	1	0	6	8
15A	6236	G	GT	0.6455	2113	frameshift_variant	ORF1ab	c.5974dupT	p.W1992fs	p.Trp1992fs	HIGH	GU280_gp01ab	745	1364	373	372	682	682
15A	15517	GT	G	0.9182	3205	frameshift_variant	ORF1ab	c.15258delT	p.F5086fs	p.Phe5086fs	HIGH	GU280_gp01ab	260	2940	127	133	1451	1489
15A	27097	G	GT	0.338	2124	frameshift_variant	M	c.579dupT	p.A194fs	p.Ala194fs	HIGH	GU280_gp05	1404	719	666	738	362	357
15A	1464	G	A	1	1969	missense_variant	ORF1ab	c.1199G>A	p.G400D	p.Gly400Asp	MODERATE	GU280_gp01ab	0	1969	0	0	1123	846
15A	3037	C	T	0.9978	1849	synonymous_variant	ORF1ab	c.2772C>T	p.F924F	p.Phe924Phe	LOW	GU280_gp01ab	0	1843	0	0	480	1363
15A	3493	T	G	0.2288	118	missense_variant	ORF1ab	c.3228T>G	p.N1076K	p.Asn1076Lys	MODERATE	GU280_gp01ab	91	27	9	82	27	0
15A	7078	G	T	0.2635	2524	missense_variant	ORF1ab	c.6813G>T	p.L2271F	p.Leu2271Phe	MODERATE	GU280_gp01ab	1859	665	920	939	333	332
15A	7767	T	C	1	664	missense_variant	ORF1ab	c.7502T>C	p.I2501T	p.Ile2501Thr	MODERATE	GU280_gp01ab	0	664	0	0	329	335
15A	8961	C	T	0.3169	2644	missense_variant	ORF1ab	c.8696C>T	p.P2899L	p.Pro2899Leu	MODERATE	GU280_gp01ab	1806	838	909	897	411	427
15A	12080	G	A	0.3832	4966	missense_variant	ORF1ab	c.11815G>A	p.A3939T	p.Ala3939Thr	MODERATE	GU280_gp01ab	3057	1903	1199	1858	1146	757
15A	12669	C	A	1	695	missense_variant	ORF1ab	c.12404C>A	p.S4135Y	p.Ser4135Tyr	MODERATE	GU280_gp01ab	0	695	0	0	349	346
15A	13372	C	T	0.7981	3595	synonymous_variant	ORF1ab	c.13107C>T	p.V4369V	p.Val4369Val	LOW	GU280_gp01ab	721	2869	365	356	1404	1465
15A	13921	G	A	0.9994	4915	missense_variant	ORF1ab	c.13657G>A	p.D4553N	p.Asp4553Asn	MODERATE	GU280_gp01ab	2	4912	1	1	2368	2544
15A	14187	G	A	0.9318	88	synonymous_variant	ORF1ab	c.13923G>A	p.R4641R	p.Arg4641Arg	LOW	GU280_gp01ab	6	82	0	6	36	46
15A	14408	C	T	1	1907	missense_variant	ORF1ab	c.14144C>T	p.P4715L	p.Pro4715Leu	MODERATE	GU280_gp01ab	0	1907	0	0	949	958
15A	16726	C	T	0.9998	4525	missense_variant	ORF1ab	c.16462C>T	p.H5488Y	p.His5488Tyr	MODERATE	GU280_gp01ab	0	4524	0	0	2027	2497
15A	17104	C	T	0.995	199	missense_variant	ORF1ab	c.16840C>T	p.H5614Y	p.His5614Tyr	MODERATE	GU280_gp01ab	1	198	0	1	157	41
15A	21406	T	G	0.375	32	missense_variant	ORF1ab	c.21142T>G	p.F7048V	p.Phe7048Val	MODERATE	GU280_gp01ab	20	12	20	0	12	0
15A	21407	T	G	0.2593	27	missense_variant	ORF1ab	c.21143T>G	p.F7048C	p.Phe7048Cys	MODERATE	GU280_gp01ab	20	7	20	0	7	0
15A	21408	T	G	0.3462	26	missense_variant	ORF1ab	c.21144T>G	p.F7048L	p.Phe7048Leu	MODERATE	GU280_gp01ab	17	9	17	0	9	0
15A	21413	T	G	0.6667	27	missense_variant	ORF1ab	c.21149T>G	p.L7050R	p.Leu7050Arg	MODERATE	GU280_gp01ab	9	18	9	0	18	0
15A	21414	T	G	0.5357	28	synonymous_variant	ORF1ab	c.21150T>G	p.L7050L	p.Leu7050Leu	LOW	GU280_gp01ab	13	15	13	0	15	0
15A	21418	T	G	0.3793	29	missense_variant	ORF1ab	c.21154T>G	p.L7052V	p.Leu7052Val	MODERATE	GU280_gp01ab	18	11	18	0	11	0
15A	26278	T	C	0.6061	33	synonymous_variant	E	c.34T>C	p.L12L	p.Leu12Leu	LOW	GU280_gp04	13	20	0	13	14	6
15A	26281	A	T	0.5882	34	missense_variant	E	c.37A>T	p.I13L	p.Ile13Leu	MODERATE	GU280_gp04	14	20	0	14	14	6
15A	26284	G	A	0.9048	21	missense_variant	E	c.40G>A	p.V14I	p.Val14Ile	MODERATE	GU280_gp04	2	19	0	2	14	5
15A	26285	T	C	0.8696	23	missense_variant	E	c.41T>C	p.V14A	p.Val14Ala	MODERATE	GU280_gp04	3	20	0	3	14	6
15A	26288	A	T	0.8696	23	missense_variant	E	c.44A>T	p.N15I	p.Asn15Ile	MODERATE	GU280_gp04	3	20	0	3	14	6
15A	26291	G	A	0.8636	22	missense_variant	E	c.47G>A	p.S16N	p.Ser16Asn	MODERATE	GU280_gp04	3	19	0	3	14	5
15A	26297	T	C	0.8947	38	missense_variant	E	c.53T>C	p.L18P	p.Leu18Pro	MODERATE	GU280_gp04	4	34	0	4	14	20
15A	26391	G	C	0.2889	90	synonymous_variant	E	c.147G>C	p.V49V	p.Val49Val	LOW	GU280_gp04	64	26	10	54	6	20
15A	27649	C	A	0.9643	56	missense_variant	ORF7a	c.256C>A	p.L86M	p.Leu86Met	MODERATE	GU280_gp07	2	54	1	1	27	27
15A	28887	C	T	0.2288	5664	missense_variant	N	c.614C>T	p.T205I	p.Thr205Ile	MODERATE	GU280_gp10	4368	1296	2520	1848	521	775
15A	29029	T	C	0.4557	2304	synonymous_variant	N	c.756T>C	p.A252A	p.Ala252Ala	LOW	GU280_gp10	1251	1050	676	575	499	551
15A	29039	A	T	0.4551	2283	stop_gained	N	c.766A>T	p.K256*	p.Lys256*	HIGH	GU280_gp10	1244	1039	666	578	483	556
15A	29049	G	A	0.4021	2064	missense_variant	N	c.776G>A	p.R259Q	p.Arg259Gln	MODERATE	GU280_gp10	1233	830	661	572	280	550
15A	23861	T	A	0.7627	1711	missense_variant	S	c.2299T>A	p.L767I	p.Leu767Ile	MODERATE	GU280_gp02	404	1305	33	371	638	667
15A	22879	C	A	0.3321	1054	missense_variant	S	c.1317C>A	p.N439K	p.Asn439Lys	MODERATE	GU280_gp02	703	350	76	627	180	170
15A	22806	C	G	0.2279	1549	missense_variant	S	c.1244C>G	p.T415S	p.Thr415Ser	MODERATE	GU280_gp02	1195	353	576	619	180	173
15A	22812	AG	A	0.2163	1549	frameshift_variant	S	c.1251delG	p.I418fs	p.Ile418fs	HIGH	GU280_gp02	1201	335	574	627	170	165
16A	24095	G	T	1	932	missense_variant	S	c.2533G>T	p.A845S	p.Ala845Ser	MODERATE	GU280_gp02	0	932	0	0	501	431
16A	23403	A	G	0.9993	1390	missense_variant	S	c.1841A>G	p.D614G	p.Asp614Gly	MODERATE	GU280_gp02	0	1389	0	0	656	733
16A	510	G	A	0.9819	5127	missense_variant	ORF1ab	c.245G>A	p.G82D	p.Gly82Asp	MODERATE	GU280_gp01ab	81	5034	38	43	2579	2455
16A	872	G	A	0.9966	4177	missense_variant	ORF1ab	c.607G>A	p.D203N	p.Asp203Asn	MODERATE	GU280_gp01ab	10	4163	5	5	1979	2184
16A	2031	A	G	0.9995	4237	missense_variant	ORF1ab	c.1766A>G	p.D589G	p.Asp589Gly	MODERATE	GU280_gp01ab	0	4235	0	0	2160	2075
16A	3037	C	T	0.996	6482	synonymous_variant	ORF1ab	c.2772C>T	p.F924F	p.Phe924Phe	LOW	GU280_gp01ab	2	6450	1	1	3282	3168
16A	7452	G	T	0.8896	2782	missense_variant	ORF1ab	c.7187G>T	p.S2396I	p.Ser2396Ile	MODERATE	GU280_gp01ab	307	2475	157	150	1251	1224
16A	7863	A	G	0.9993	3076	missense_variant	ORF1ab	c.7598A>G	p.K2533R	p.Lys2533Arg	MODERATE	GU280_gp01ab	1	3074	0	1	1557	1517
16A	10369	C	T	0.9962	4771	synonymous_variant	ORF1ab	c.10104C>T	p.R3368R	p.Arg3368Arg	LOW	GU280_gp01ab	2	4753	0	2	2404	2349
16A	11083	G	T	0.9565	2116	missense_variant	ORF1ab	c.10818G>T	p.L3606F	p.Leu3606Phe	MODERATE	GU280_gp01ab	75	1671	10	65	885	786
16A	14408	C	T	0.9968	4060	missense_variant	ORF1ab	c.14144C>T	p.P4715L	p.Pro4715Leu	MODERATE	GU280_gp01ab	2	4047	2	0	1922	2125
16A	15952	C	T	0.9965	4628	synonymous_variant	ORF1ab	c.15688C>T	p.L5230L	p.Leu5230Leu	LOW	GU280_gp01ab	5	4612	4	1	2314	2298
16A	19839	T	C	1	1053	synonymous_variant	ORF1ab	c.19575T>C	p.N6525N	p.Asn6525Asn	LOW	GU280_gp01ab	0	1053	0	0	497	556
16A	20289	A	G	0.9916	1196	synonymous_variant	ORF1ab	c.20025A>G	p.E6675E	p.Glu6675Glu	LOW	GU280_gp01ab	10	1186	4	6	564	622
16A	28572	A	G	0.9993	1410	missense_variant	N	c.299A>G	p.K100R	p.Lys100Arg	MODERATE	GU280_gp10	0	1409	0	0	694	715
16A	28881	G	A	0.9894	1503	missense_variant	N	c.608G>A	p.R203K	p.Arg203Lys	MODERATE	GU280_gp10	7	1487	4	3	766	721
16A	28882	G	A	0.9921	1517	synonymous_variant	N	c.609G>A	p.R203R	p.Arg203Arg	LOW	GU280_gp10	9	1505	4	5	770	735
16A	28883	G	C	0.9954	1526	missense_variant	N	c.610G>C	p.G204R	p.Gly204Arg	MODERATE	GU280_gp10	6	1519	3	3	769	750
16A	28905	C	T	0.8791	1547	missense_variant	N	c.632C>T	p.A211V	p.Ala211Val	MODERATE	GU280_gp10	181	1360	90	91	688	672
16A	29280	C	T	0.4864	1248	missense_variant	N	c.1007C>T	p.A336V	p.Ala336Val	MODERATE	GU280_gp10	641	607	306	335	290	317
16A	23126	G	T	0.9958	1426	missense_variant	S	c.1564G>T	p.A522S	p.Ala522Ser	MODERATE	GU280_gp02	5	1420	4	1	676	744
16A	21974	G	T	0.9819	885	missense_variant	S	c.412G>T	p.D138Y	p.Asp138Tyr	MODERATE	GU280_gp02	16	869	11	5	396	473
16A	23586	A	G	0.9346	887	missense_variant	S	c.2024A>G	p.Q675R	p.Gln675Arg	MODERATE	GU280_gp02	48	829	38	10	395	434
16A	22992	G	A	0.7967	1820	missense_variant	S	c.1430G>A	p.S477N	p.Ser477Asn	MODERATE	GU280_gp02	364	1450	181	183	737	713
25B	24506	T	G	0.9993	5631	missense_variant	S	c.2944T>G	p.S982A	p.Ser982Ala	MODERATE	GU280_gp02	2	5627	1	1	2869	2758
25B	23063	A	T	0.9992	7810	missense_variant	S	c.1501A>T	p.N501Y	p.Asn501Tyr	MODERATE	GU280_gp02	5	7804	2	3	4054	3750
25B	23403	A	G	0.9988	6703	missense_variant	S	c.1841A>G	p.D614G	p.Asp614Gly	MODERATE	GU280_gp02	0	6691	0	0	3331	3360
25B	23709	C	T	0.9984	6424	missense_variant	S	c.2147C>T	p.T716I	p.Thr716Ile	MODERATE	GU280_gp02	10	6414	5	5	3312	3102
25B	23604	C	A	0.998	7503	missense_variant	S	c.2042C>A	p.P681H	p.Pro681His	MODERATE	GU280_gp02	11	7488	4	7	4018	3470
25B	24914	G	C	0.9979	6246	missense_variant	S	c.3352G>C	p.D1118H	p.Asp1118His	MODERATE	GU280_gp02	7	6233	5	2	3213	3020
25B	23271	C	A	0.9975	7670	missense_variant	S	c.1709C>A	p.A570D	p.Ala570Asp	MODERATE	GU280_gp02	13	7651	6	7	3877	3774
25B	11287	GTCTGGTTTT	G	0.9199	7016	inframe_deletion	ORF1ab	c.11023_11031delTCTGGTTTT	p.S3675_F3677del	p.Ser3675_Phe3677del	MODERATE	GU280_gp01ab	240	6498	150	90	5197	1301
25B	11288	T	TA	0.3913	6504	frameshift_variant	ORF1ab	c.11023_11024insA	p.S3675fs	p.Ser3675fs	HIGH	GU280_gp01ab	10	9	5	5	2	7
25B	913	C	T	0.999	6963	synonymous_variant	ORF1ab	c.648C>T	p.S216S	p.Ser216Ser	LOW	GU280_gp01ab	3	6956	2	1	3753	3203
25B	3037	C	T	0.9989	7546	synonymous_variant	ORF1ab	c.2772C>T	p.F924F	p.Phe924Phe	LOW	GU280_gp01ab	1	7526	1	0	5478	2048
25B	3267	C	T	0.9985	7527	missense_variant	ORF1ab	c.3002C>T	p.T1001I	p.Thr1001Ile	MODERATE	GU280_gp01ab	7	7516	4	3	4361	3155
25B	3602	C	T	0.8141	7788	missense_variant	ORF1ab	c.3337C>T	p.H1113Y	p.His1113Tyr	MODERATE	GU280_gp01ab	1446	6340	938	508	4166	2174
25B	5388	C	A	0.999	6809	missense_variant	ORF1ab	c.5123C>A	p.A1708D	p.Ala1708Asp	MODERATE	GU280_gp01ab	5	6802	1	4	3874	2928
25B	5426	A	G	0.8567	7736	missense_variant	ORF1ab	c.5161A>G	p.T1721A	p.Thr1721Ala	MODERATE	GU280_gp01ab	1104	6623	579	525	3501	3122
25B	5628	C	T	0.8594	7774	missense_variant	ORF1ab	c.5363C>T	p.T1788M	p.Thr1788Met	MODERATE	GU280_gp01ab	1090	6681	816	274	4849	1832
25B	5944	C	T	0.7912	3127	synonymous_variant	ORF1ab	c.5679C>T	p.D1893D	p.Asp1893Asp	LOW	GU280_gp01ab	651	2474	316	335	1257	1217
25B	5986	C	T	0.9987	3897	synonymous_variant	ORF1ab	c.5721C>T	p.F1907F	p.Phe1907Phe	LOW	GU280_gp01ab	4	3887	2	2	2032	1855
25B	6954	T	C	0.9973	2211	missense_variant	ORF1ab	c.6689T>C	p.I2230T	p.Ile2230Thr	MODERATE	GU280_gp01ab	2	2205	2	0	1109	1096
25B	7641	G	A	0.8187	7656	missense_variant	ORF1ab	c.7376G>A	p.C2459Y	p.Cys2459Tyr	MODERATE	GU280_gp01ab	1384	6267	955	429	4215	2052
25B	11291	G	A	0.986	7342	missense_variant	ORF1ab	c.11026G>A	p.G3676S	p.Gly3676Ser	MODERATE	GU280_gp01ab	10	847	6	4	453	394
25B	11296	T	G	0.9902	7509	missense_variant	ORF1ab	c.11031T>G	p.F3677L	p.Phe3677Leu	MODERATE	GU280_gp01ab	8	1015	5	3	604	411
25B	14408	C	T	0.9993	7426	missense_variant	ORF1ab	c.14144C>T	p.P4715L	p.Pro4715Leu	MODERATE	GU280_gp01ab	3	7414	2	1	4271	3143
25B	14676	C	T	0.9967	5687	synonymous_variant	ORF1ab	c.14412C>T	p.P4804P	p.Pro4804Pro	LOW	GU280_gp01ab	11	5668	8	3	2995	2673
25B	15096	T	C	0.958	7451	synonymous_variant	ORF1ab	c.14832T>C	p.N4944N	p.Asn4944Asn	LOW	GU280_gp01ab	310	7138	195	115	4432	2706
25B	15279	C	T	0.9992	7577	synonymous_variant	ORF1ab	c.15015C>T	p.H5005H	p.His5005His	LOW	GU280_gp01ab	3	7571	3	0	4866	2705
25B	16176	T	C	0.9986	7676	synonymous_variant	ORF1ab	c.15912T>C	p.T5304T	p.Thr5304Thr	LOW	GU280_gp01ab	8	7665	8	0	6121	1544
25B	20898	A	G	0.8168	5744	synonymous_variant	ORF1ab	c.20634A>G	p.P6878P	p.Pro6878Pro	LOW	GU280_gp01ab	1046	4690	519	527	2332	2358
25B	21764	ATACATG	A	0.9616	5961	disruptive_inframe_deletion	S	c.204_209delACATGT	p.H69_V70del	p.His69_Val70del	MODERATE	GU280_gp02	225	5728	135	90	3025	2703
25B	27516	G	T	0.7508	7662	missense_variant	ORF7a	c.123G>T	p.E41D	p.Glu41Asp	MODERATE	GU280_gp07	1908	5753	1025	883	3103	2650
25B	27972	C	T	0.9988	7534	stop_gained	ORF8	c.79C>T	p.Q27*	p.Gln27*	HIGH	GU280_gp09	6	7525	3	3	4454	3071
25B	28048	G	T	0.9977	7479	missense_variant	ORF8	c.155G>T	p.R52I	p.Arg52Ile	MODERATE	GU280_gp09	12	7462	7	5	4188	3274
25B	28095	A	T	0.9617	7758	stop_gained	ORF8	c.202A>T	p.K68*	p.Lys68*	HIGH	GU280_gp09	291	7461	166	125	4268	3193
25B	28111	A	G	0.9983	7636	missense_variant	ORF8	c.218A>G	p.Y73C	p.Tyr73Cys	MODERATE	GU280_gp09	6	7623	4	2	4465	3158
25B	28280	G	C	0.9987	6907	missense_variant	N	c.7G>C	p.D3H	p.Asp3His	MODERATE	GU280_gp10	4	6898	3	1	4025	2873
25B	28281	A	T	0.9984	6929	missense_variant	N	c.8A>T	p.D3V	p.Asp3Val	MODERATE	GU280_gp10	7	6918	4	3	4010	2908
25B	28282	T	A	0.9966	6964	missense_variant	N	c.9T>A	p.D3E	p.Asp3Glu	MODERATE	GU280_gp10	22	6939	4	18	4040	2899
25B	28881	G	A	0.9989	7347	missense_variant	N	c.608G>A	p.R203K	p.Arg203Lys	MODERATE	GU280_gp10	6	7337	3	3	3859	3478
25B	28882	G	A	0.9989	7379	synonymous_variant	N	c.609G>A	p.R203R	p.Arg203Arg	LOW	GU280_gp10	5	7369	2	3	3894	3475
25B	28883	G	C	0.9988	7377	missense_variant	N	c.610G>C	p.G204R	p.Gly204Arg	MODERATE	GU280_gp10	4	7366	2	2	3870	3496
25B	28884	G	C	0.8167	7409	missense_variant	N	c.611G>C	p.G204A	p.Gly204Ala	MODERATE	GU280_gp10	1356	6049	720	636	3168	2881
25B	28977	C	T	0.9977	7362	missense_variant	N	c.704C>T	p.S235F	p.Ser235Phe	MODERATE	GU280_gp10	14	7345	8	6	3773	3572
25B	21990	TTTA	T	0.9266	4116	disruptive_inframe_deletion	S	c.432_434delTTA	p.Y145del	p.Tyr145del	MODERATE	GU280_gp02	301	3815	137	164	1838	1977
25B	21770	G	GCTA	0.6471	214	disruptive_inframe_insertion	S	c.208_209insCTA	p.V70delinsAI	p.Val70delinsAlaIle	MODERATE	GU280_gp02	65	132	37	28	69	63
25B	21766	A	C	0.5385	24	synonymous_variant	S	c.204A>C	p.I68I	p.Ile68Ile	LOW	GU280_gp02	6	7	2	4	6	1
27B	23271	C	A	0.9993	7614	missense_variant	S	c.1709C>A	p.A570D	p.Ala570Asp	MODERATE	GU280_gp02	3	7609	1	2	4651	2958
27B	24914	G	C	0.9992	7685	missense_variant	S	c.3352G>C	p.D1118H	p.Asp1118His	MODERATE	GU280_gp02	3	7679	1	2	4908	2771
27B	23709	C	T	0.9991	7621	missense_variant	S	c.2147C>T	p.T716I	p.Thr716Ile	MODERATE	GU280_gp02	7	7614	4	3	4440	3174
27B	23063	A	T	0.9988	7776	missense_variant	S	c.1501A>T	p.N501Y	p.Asn501Tyr	MODERATE	GU280_gp02	3	7767	3	0	4762	3005
27B	23403	A	G	0.9988	7623	missense_variant	S	c.1841A>G	p.D614G	p.Asp614Gly	MODERATE	GU280_gp02	3	7614	2	1	4168	3446
27B	23604	C	A	0.9983	7517	missense_variant	S	c.2042C>A	p.P681H	p.Pro681His	MODERATE	GU280_gp02	11	7504	7	4	4762	2742
27B	24506	T	G	0.9974	7590	missense_variant	S	c.2944T>G	p.S982A	p.Ser982Ala	MODERATE	GU280_gp02	10	7570	7	3	4393	3177
27B	21764	ATACATG	A	0.974	7168	disruptive_inframe_deletion	S	c.204_209delACATGT	p.H69_V70del	p.His69_Val70del	MODERATE	GU280_gp02	183	6980	122	61	3909	3071
27B	21990	TTTA	T	0.9434	5561	disruptive_inframe_deletion	S	c.432_434delTTA	p.Y145del	p.Tyr145del	MODERATE	GU280_gp02	314	5246	178	136	2903	2343
27B	11288	T	TA	0.4186	6601	frameshift_variant	ORF1ab	c.11023_11024insA	p.S3675fs	p.Ser3675fs	HIGH	GU280_gp01ab	15	18	9	6	5	13
27B	913	C	T	0.9993	7679	synonymous_variant	ORF1ab	c.648C>T	p.S216S	p.Ser216Ser	LOW	GU280_gp01ab	4	7674	3	1	5796	1878
27B	3267	C	T	0.999	7688	missense_variant	ORF1ab	c.3002C>T	p.T1001I	p.Thr1001Ile	MODERATE	GU280_gp01ab	3	7677	3	0	7174	503
27B	3602	C	T	0.9922	7785	missense_variant	ORF1ab	c.3337C>T	p.H1113Y	p.His1113Tyr	MODERATE	GU280_gp01ab	58	7724	51	7	7057	667
27B	5388	C	A	0.9993	7641	missense_variant	ORF1ab	c.5123C>A	p.A1708D	p.Ala1708Asp	MODERATE	GU280_gp01ab	3	7636	0	3	6656	980
27B	5426	A	G	0.9931	7649	missense_variant	ORF1ab	c.5161A>G	p.T1721A	p.Thr1721Ala	MODERATE	GU280_gp01ab	51	7596	44	7	6702	894
27B	5944	C	T	0.9916	6558	synonymous_variant	ORF1ab	c.5679C>T	p.D1893D	p.Asp1893Asp	LOW	GU280_gp01ab	52	6503	25	27	3283	3220
27B	5986	C	T	0.9996	7745	synonymous_variant	ORF1ab	c.5721C>T	p.F1907F	p.Phe1907Phe	LOW	GU280_gp01ab	1	7742	0	1	4019	3723
27B	6954	T	C	0.9976	4606	missense_variant	ORF1ab	c.6689T>C	p.I2230T	p.Ile2230Thr	MODERATE	GU280_gp01ab	9	4595	3	6	2277	2318
27B	7641	G	A	0.9946	7653	missense_variant	ORF1ab	c.7376G>A	p.C2459Y	p.Cys2459Tyr	MODERATE	GU280_gp01ab	35	7612	32	3	6584	1028
27B	11291	G	A	0.9748	7365	missense_variant	ORF1ab	c.11026G>A	p.G3676S	p.Gly3676Ser	MODERATE	GU280_gp01ab	11	774	8	3	622	152
27B	11296	T	G	0.9854	7535	missense_variant	ORF1ab	c.11031T>G	p.F3677L	p.Phe3677Leu	MODERATE	GU280_gp01ab	12	948	10	2	769	179
27B	14408	C	T	0.9986	7688	missense_variant	ORF1ab	c.14144C>T	p.P4715L	p.Pro4715Leu	MODERATE	GU280_gp01ab	5	7676	5	0	6468	1208
27B	14676	C	T	0.9965	7399	synonymous_variant	ORF1ab	c.14412C>T	p.P4804P	p.Pro4804Pro	LOW	GU280_gp01ab	19	7374	16	3	5511	1863
27B	15096	T	C	0.9968	7712	synonymous_variant	ORF1ab	c.14832T>C	p.N4944N	p.Asn4944Asn	LOW	GU280_gp01ab	22	7687	20	2	6618	1069
27B	15279	C	T	0.998	7521	synonymous_variant	ORF1ab	c.15015C>T	p.H5005H	p.His5005His	LOW	GU280_gp01ab	9	7506	6	3	6623	883
27B	16176	T	C	0.9982	7652	synonymous_variant	ORF1ab	c.15912T>C	p.T5304T	p.Thr5304Thr	LOW	GU280_gp01ab	6	7638	6	0	7454	184
27B	20898	A	G	0.9919	7741	synonymous_variant	ORF1ab	c.20634A>G	p.P6878P	p.Pro6878Pro	LOW	GU280_gp01ab	58	7674	29	29	3935	3739
27B	27516	G	T	0.985	7468	missense_variant	ORF7a	c.123G>T	p.E41D	p.Glu41Asp	MODERATE	GU280_gp07	111	7356	65	46	4555	2801
27B	27972	C	T	0.9986	7700	stop_gained	ORF8	c.79C>T	p.Q27*	p.Gln27*	HIGH	GU280_gp09	7	7689	7	0	5789	1900
27B	28048	G	T	0.9991	7707	missense_variant	ORF8	c.155G>T	p.R52I	p.Arg52Ile	MODERATE	GU280_gp09	5	7700	4	1	6036	1664
27B	28095	A	T	0.9891	7719	stop_gained	ORF8	c.202A>T	p.K68*	p.Lys68*	HIGH	GU280_gp09	78	7635	55	23	6048	1587
27B	28111	A	G	0.9986	7625	missense_variant	ORF8	c.218A>G	p.Y73C	p.Tyr73Cys	MODERATE	GU280_gp09	5	7614	4	1	6057	1557
27B	28280	G	C	0.9988	7332	missense_variant	N	c.7G>C	p.D3H	p.Asp3His	MODERATE	GU280_gp10	7	7323	4	3	6107	1216
27B	28281	A	T	0.9982	7305	missense_variant	N	c.8A>T	p.D3V	p.Asp3Val	MODERATE	GU280_gp10	4	7292	2	2	6063	1229
27B	28282	T	A	0.9978	7389	missense_variant	N	c.9T>A	p.D3E	p.Asp3Glu	MODERATE	GU280_gp10	12	7373	5	7	6141	1232
27B	28881	G	A	0.9988	7504	missense_variant	N	c.608G>A	p.R203K	p.Arg203Lys	MODERATE	GU280_gp10	5	7494	4	1	5521	1973
27B	28882	G	A	0.9987	7537	synonymous_variant	N	c.609G>A	p.R203R	p.Arg203Arg	LOW	GU280_gp10	8	7526	4	4	5553	1973
27B	28883	G	C	0.9991	7523	missense_variant	N	c.610G>C	p.G204R	p.Gly204Arg	MODERATE	GU280_gp10	5	7515	4	1	5529	1986
27B	28884	G	C	0.9898	7487	missense_variant	N	c.611G>C	p.G204A	p.Gly204Ala	MODERATE	GU280_gp10	71	7410	49	22	5443	1967
27B	28977	C	T	0.9983	7706	missense_variant	N	c.704C>T	p.S235F	p.Ser235Phe	MODERATE	GU280_gp10	8	7690	6	2	5466	2224
27B	21770	G	GCTA	0.7061	258	disruptive_inframe_insertion	S	c.208_209insCTA	p.V70delinsAI	p.Val70delinsAlaIle	MODERATE	GU280_gp02	62	173	34	28	86	87
27B	21766	A	C	0.6364	37	synonymous_variant	S	c.204A>C	p.I68I	p.Ile68Ile	LOW	GU280_gp02	8	14	3	5	9	5
28B	23403	A	G	0.9997	3548	missense_variant	S	c.1841A>G	p.D614G	p.Asp614Gly	MODERATE	GU280_gp02	0	3547	0	0	1827	1720
28B	3467	G	GGA	0.2823	7088	frameshift_variant	ORF1ab	c.3204_3205dupAG	p.G1069fs	p.Gly1069fs	HIGH	GU280_gp01ab	3319	2005	1851	1468	706	1299
28B	26441	A	AT	0.5897	1677	frameshift_variant	E	c.199dupT	p.S67fs	p.Ser67fs	HIGH	GU280_gp04	687	989	329	358	403	586
28B	313	C	T	0.8127	3343	synonymous_variant	ORF1ab	c.48C>T	p.L16L	p.Leu16Leu	LOW	GU280_gp01ab	625	2716	299	326	1324	1392
28B	2445	C	T	0.5518	2374	missense_variant	ORF1ab	c.2180C>T	p.T727I	p.Thr727Ile	MODERATE	GU280_gp01ab	1064	1310	530	534	728	582
28B	3037	C	T	0.9975	7591	synonymous_variant	ORF1ab	c.2772C>T	p.F924F	p.Phe924Phe	LOW	GU280_gp01ab	0	7452	0	0	4172	3280
28B	3465	A	G	0.2368	7668	missense_variant	ORF1ab	c.3200A>G	p.H1067R	p.His1067Arg	MODERATE	GU280_gp01ab	5844	1816	2790	3054	700	1116
28B	3466	T	C	0.2779	7596	synonymous_variant	ORF1ab	c.3201T>C	p.H1067H	p.His1067His	LOW	GU280_gp01ab	2898	2111	1764	1134	708	1403
28B	4279	T	C	0.5808	4860	synonymous_variant	ORF1ab	c.4014T>C	p.T1338T	p.Thr1338Thr	LOW	GU280_gp01ab	2026	2814	1070	956	1550	1264
28B	4281	T	G	0.5787	4856	missense_variant	ORF1ab	c.4016T>G	p.V1339G	p.Val1339Gly	MODERATE	GU280_gp01ab	1998	2792	1062	936	1526	1266
28B	6941	C	T	0.2293	955	synonymous_variant	ORF1ab	c.6676C>T	p.L2226L	p.Leu2226Leu	LOW	GU280_gp01ab	736	219	342	394	126	93
28B	9430	C	T	0.6812	5305	synonymous_variant	ORF1ab	c.9165C>T	p.I3055I	p.Ile3055Ile	LOW	GU280_gp01ab	1689	3614	847	842	1828	1786
28B	13921	G	A	0.249	2329	missense_variant	ORF1ab	c.13657G>A	p.D4553N	p.Asp4553Asn	MODERATE	GU280_gp01ab	1749	580	814	935	224	356
28B	14408	C	T	0.9947	756	missense_variant	ORF1ab	c.14144C>T	p.P4715L	p.Pro4715Leu	MODERATE	GU280_gp01ab	4	752	2	2	345	407
28B	15156	T	C	0.8499	1725	synonymous_variant	ORF1ab	c.14892T>C	p.H4964H	p.His4964His	LOW	GU280_gp01ab	258	1466	132	126	748	718
28B	17733	C	T	0.7518	1120	synonymous_variant	ORF1ab	c.17469C>T	p.F5823F	p.Phe5823Phe	LOW	GU280_gp01ab	276	842	138	138	452	390
28B	20368	C	T	0.9002	1764	synonymous_variant	ORF1ab	c.20104C>T	p.L6702L	p.Leu6702Leu	LOW	GU280_gp01ab	176	1588	88	88	765	823
28B	25423	G	A	0.2689	6625	missense_variant	ORF3a	c.31G>A	p.G11R	p.Gly11Arg	MODERATE	GU280_gp03	4842	1781	2602	2240	711	1070
28B	26153	G	T	0.6884	4258	missense_variant	ORF3a	c.761G>T	p.G254V	p.Gly254Val	MODERATE	GU280_gp03	1323	2931	665	658	1513	1418
28B	26527	C	T	0.3236	445	missense_variant	M	c.5C>T	p.A2V	p.Ala2Val	MODERATE	GU280_gp05	301	144	156	145	76	68
28B	28376	G	A	0.2634	7715	missense_variant	N	c.103G>A	p.A35T	p.Ala35Thr	MODERATE	GU280_gp10	5677	2032	3965	1712	1349	683
28B	28451	G	A	0.2683	7103	missense_variant	N	c.178G>A	p.G60S	p.Gly60Ser	MODERATE	GU280_gp10	5195	1906	3503	1692	1215	691
28B	28881	G	A	0.8757	7734	missense_variant	N	c.608G>A	p.R203K	p.Arg203Lys	MODERATE	GU280_gp10	960	6773	624	336	4061	2712
28B	28882	G	A	0.8792	7732	synonymous_variant	N	c.609G>A	p.R203R	p.Arg203Arg	LOW	GU280_gp10	932	6798	609	323	4081	2717
28B	28883	G	C	0.88	7744	missense_variant	N	c.610G>C	p.G204R	p.Gly204Arg	MODERATE	GU280_gp10	928	6815	609	319	4069	2746
28B	29149	C	T	0.6771	7574	synonymous_variant	N	c.876C>T	p.I292I	p.Ile292Ile	LOW	GU280_gp10	2445	5128	1382	1063	2778	2350
28B	29239	G	A	0.6029	7893	missense_variant	N	c.966G>A	p.M322I	p.Met322Ile	MODERATE	GU280_gp10	3131	4759	1824	1307	2724	2035
28B	22449	T	C	0.4384	3456	missense_variant	S	c.887T>C	p.L296P	p.Leu296Pro	MODERATE	GU280_gp02	1938	1515	1053	885	698	817
28B	21695	T	C	0.3577	3282	missense_variant	S	c.133T>C	p.S45P	p.Ser45Pro	MODERATE	GU280_gp02	2072	1174	1022	1050	580	594
30B	23403	A	G	0.9987	7661	missense_variant	S	c.1841A>G	p.D614G	p.Asp614Gly	MODERATE	GU280_gp02	5	7648	3	2	5638	2010
30B	21764	ATACATG	A	0.9675	7556	disruptive_inframe_deletion	S	c.204_209delACATGT	p.H69_V70del	p.His69_Val70del	MODERATE	GU280_gp02	244	7314	182	62	5032	2282
30B	24506	T	G	0.9236	7563	missense_variant	S	c.2944T>G	p.S982A	p.Ser982Ala	MODERATE	GU280_gp02	566	6985	425	141	5152	1833
30B	24914	G	C	0.9224	7694	missense_variant	S	c.3352G>C	p.D1118H	p.Asp1118His	MODERATE	GU280_gp02	589	7097	518	71	6229	868
30B	23063	A	T	0.9139	7837	missense_variant	S	c.1501A>T	p.N501Y	p.Asn501Tyr	MODERATE	GU280_gp02	675	7162	445	230	4712	2450
30B	23271	C	A	0.9109	7641	missense_variant	S	c.1709C>A	p.A570D	p.Ala570Asp	MODERATE	GU280_gp02	680	6960	513	167	5267	1693
30B	23604	C	A	0.9069	7544	missense_variant	S	c.2042C>A	p.P681H	p.Pro681His	MODERATE	GU280_gp02	701	6842	463	238	4628	2214
30B	21990	TTTA	T	0.9024	6887	disruptive_inframe_deletion	S	c.432_434delTTA	p.Y145del	p.Tyr145del	MODERATE	GU280_gp02	671	6215	458	213	3815	2400
30B	23709	C	T	0.8883	7294	missense_variant	S	c.2147C>T	p.T716I	p.Thr716Ile	MODERATE	GU280_gp02	812	6479	519	293	4212	2267
30B	21766	A	C	0.875	38	synonymous_variant	S	c.204A>C	p.I68I	p.Ile68Ile	LOW	GU280_gp02	4	28	3	1	18	10
30B	913	C	T	0.9173	7280	synonymous_variant	ORF1ab	c.648C>T	p.S216S	p.Ser216Ser	LOW	GU280_gp01ab	598	6678	414	184	4672	2006
30B	3037	C	T	0.9983	7594	synonymous_variant	ORF1ab	c.2772C>T	p.F924F	p.Phe924Phe	LOW	GU280_gp01ab	2	7572	2	0	7417	155
30B	3267	C	T	0.9141	7716	missense_variant	ORF1ab	c.3002C>T	p.T1001I	p.Thr1001Ile	MODERATE	GU280_gp01ab	659	7053	611	48	6650	403
30B	3787	C	T	0.4068	7782	synonymous_variant	ORF1ab	c.3522C>T	p.Y1174Y	p.Tyr1174Tyr	LOW	GU280_gp01ab	4612	3165	3503	1109	2457	708
30B	5388	C	A	0.8799	7686	missense_variant	ORF1ab	c.5123C>A	p.A1708D	p.Ala1708Asp	MODERATE	GU280_gp01ab	918	6763	762	156	5684	1079
30B	5986	C	T	0.9123	7706	synonymous_variant	ORF1ab	c.5721C>T	p.F1907F	p.Phe1907Phe	LOW	GU280_gp01ab	673	7023	397	276	4086	2937
30B	6954	T	C	0.9369	4182	missense_variant	ORF1ab	c.6689T>C	p.I2230T	p.Ile2230Thr	MODERATE	GU280_gp01ab	262	3918	129	133	1968	1950
30B	8597	C	T	0.2268	7800	missense_variant	ORF1ab	c.8332C>T	p.L2778F	p.Leu2778Phe	MODERATE	GU280_gp01ab	6029	1769	5187	842	1494	275
30B	11291	G	A	0.3711	7397	missense_variant	ORF1ab	c.11026G>A	p.G3676S	p.Gly3676Ser	MODERATE	GU280_gp01ab	833	495	681	152	437	58
30B	11296	T	G	0.4389	7560	missense_variant	ORF1ab	c.11031T>G	p.F3677L	p.Phe3677Leu	MODERATE	GU280_gp01ab	832	657	681	151	575	82
30B	12970	C	T	0.2028	7885	synonymous_variant	ORF1ab	c.12705C>T	p.N4235N	p.Asn4235Asn	LOW	GU280_gp01ab	6282	1599	4748	1534	1224	375
30B	14408	C	T	0.9978	7706	missense_variant	ORF1ab	c.14144C>T	p.P4715L	p.Pro4715Leu	MODERATE	GU280_gp01ab	9	7671	8	1	6850	821
30B	14599	C	T	0.4764	7710	synonymous_variant	ORF1ab	c.14335C>T	p.L4779L	p.Leu4779Leu	LOW	GU280_gp01ab	4030	3673	3365	665	3097	576
30B	14676	C	T	0.9104	7510	synonymous_variant	ORF1ab	c.14412C>T	p.P4804P	p.Pro4804Pro	LOW	GU280_gp01ab	666	6837	560	106	5653	1184
30B	15096	T	C	0.4892	7836	synonymous_variant	ORF1ab	c.14832T>C	p.N4944N	p.Asn4944Asn	LOW	GU280_gp01ab	4000	3833	3841	159	3630	203
30B	15279	C	T	0.8971	7628	synonymous_variant	ORF1ab	c.15015C>T	p.H5005H	p.His5005His	LOW	GU280_gp01ab	781	6843	738	43	6413	430
30B	15406	G	T	0.2328	7755	missense_variant	ORF1ab	c.15142G>T	p.A5048S	p.Ala5048Ser	MODERATE	GU280_gp01ab	5949	1805	5733	216	1746	59
30B	16176	T	C	0.9085	7675	synonymous_variant	ORF1ab	c.15912T>C	p.T5304T	p.Thr5304Thr	LOW	GU280_gp01ab	697	6973	689	8	6913	60
30B	18086	C	T	0.4645	7783	missense_variant	ORF1ab	c.17822C>T	p.T5941I	p.Thr5941Ile	MODERATE	GU280_gp01ab	4165	3615	4051	114	3520	95
30B	20396	A	G	0.2307	7777	missense_variant	ORF1ab	c.20132A>G	p.K6711R	p.Lys6711Arg	MODERATE	GU280_gp01ab	5977	1794	3678	2299	1111	683
30B	21077	C	T	0.2713	7821	missense_variant	ORF1ab	c.20813C>T	p.T6938I	p.Thr6938Ile	MODERATE	GU280_gp01ab	5682	2122	4284	1398	1587	535
30B	21770	G	GCTA	0.8583	240	disruptive_inframe_insertion	S	c.208_209insCTA	p.V70delinsAI	p.Val70delinsAlaIle	MODERATE	GU280_gp02	27	206	25	2	121	85
30B	27972	C	T	0.9193	7646	stop_gained	ORF8	c.79C>T	p.Q27*	p.Gln27*	HIGH	GU280_gp09	611	7029	536	75	6041	988
30B	28048	G	T	0.9176	7674	missense_variant	ORF8	c.155G>T	p.R52I	p.Arg52Ile	MODERATE	GU280_gp09	626	7041	550	76	6359	682
30B	28095	A	T	0.4957	7842	stop_gained	ORF8	c.202A>T	p.K68*	p.Lys68*	HIGH	GU280_gp09	3950	3886	3575	375	3518	368
30B	28111	A	G	0.9238	7640	missense_variant	ORF8	c.218A>G	p.Y73C	p.Tyr73Cys	MODERATE	GU280_gp09	581	7058	510	71	6441	617
30B	28280	G	C	0.937	7322	missense_variant	N	c.7G>C	p.D3H	p.Asp3His	MODERATE	GU280_gp10	457	6861	388	69	5998	863
30B	28281	A	T	0.9369	7295	missense_variant	N	c.8A>T	p.D3V	p.Asp3Val	MODERATE	GU280_gp10	458	6835	390	68	5965	870
30B	28282	T	A	0.9372	7372	missense_variant	N	c.9T>A	p.D3E	p.Asp3Glu	MODERATE	GU280_gp10	462	6909	393	69	6035	874
30B	28881	G	A	0.9463	7424	missense_variant	N	c.608G>A	p.R203K	p.Arg203Lys	MODERATE	GU280_gp10	395	7025	348	47	6313	712
30B	28882	G	A	0.9466	7460	synonymous_variant	N	c.609G>A	p.R203R	p.Arg203Arg	LOW	GU280_gp10	398	7062	352	46	6356	706
30B	28883	G	C	0.947	7466	missense_variant	N	c.610G>C	p.G204R	p.Gly204Arg	MODERATE	GU280_gp10	388	7070	343	45	6353	717
30B	28977	C	T	0.954	7701	missense_variant	N	c.704C>T	p.S235F	p.Ser235Phe	MODERATE	GU280_gp10	354	7344	320	34	6623	721
30B	22306	T	C	0.2728	7732	synonymous_variant	S	c.744T>C	p.Y248Y	p.Tyr248Tyr	LOW	GU280_gp02	5616	2109	4137	1479	1535	574
31B	24914	G	C	0.9974	7729	missense_variant	S	c.3352G>C	p.D1118H	p.Asp1118His	MODERATE	GU280_gp02	18	7709	18	0	7611	98
31B	24506	T	G	0.9962	7538	missense_variant	S	c.2944T>G	p.S982A	p.Ser982Ala	MODERATE	GU280_gp02	27	7509	22	5	6612	897
31B	23063	A	T	0.9958	7773	missense_variant	S	c.1501A>T	p.N501Y	p.Asn501Tyr	MODERATE	GU280_gp02	28	7740	26	2	6959	781
31B	23271	C	A	0.9957	7609	missense_variant	S	c.1709C>A	p.A570D	p.Ala570Asp	MODERATE	GU280_gp02	30	7576	29	1	7464	112
31B	23604	C	A	0.9957	7646	missense_variant	S	c.2042C>A	p.P681H	p.Pro681His	MODERATE	GU280_gp02	32	7613	30	2	7374	239
31B	23709	C	T	0.9952	7652	missense_variant	S	c.2147C>T	p.T716I	p.Thr716Ile	MODERATE	GU280_gp02	35	7615	34	1	7382	233
31B	21764	ATACATG	A	0.962	7506	disruptive_inframe_deletion	S	c.204_209delACATGT	p.H69_V70del	p.His69_Val70del	MODERATE	GU280_gp02	280	7223	273	7	6968	255
31B	21990	TTTA	T	0.9547	7761	disruptive_inframe_deletion	S	c.432_434delTTA	p.Y145del	p.Tyr145del	MODERATE	GU280_gp02	352	7410	334	18	6424	986
31B	21770	G	GCTA	0.8929	342	disruptive_inframe_insertion	S	c.208_209insCTA	p.V70delinsAI	p.Val70delinsAlaIle	MODERATE	GU280_gp02	27	300	27	0	157	143
31B	21766	A	C	0.8372	51	synonymous_variant	S	c.204A>C	p.I68I	p.Ile68Ile	LOW	GU280_gp02	3	36	1	2	19	17
31B	11287	GTCTGGTTTT	G	0.9226	7071	inframe_deletion	ORF1ab	c.11023_11031delTCTGGTTTT	p.S3675_F3677del	p.Ser3675_Phe3677del	MODERATE	GU280_gp01ab	228	6594	215	13	6553	41
31B	11288	T	TA	0.4086	6643	frameshift_variant	ORF1ab	c.11023_11024insA	p.S3675fs	p.Ser3675fs	HIGH	GU280_gp01ab	46	38	37	9	11	27
31B	913	C	T	0.9965	7727	synonymous_variant	ORF1ab	c.648C>T	p.S216S	p.Ser216Ser	LOW	GU280_gp01ab	24	7700	22	2	7253	447
31B	3267	C	T	0.9956	7667	missense_variant	ORF1ab	c.3002C>T	p.T1001I	p.Thr1001Ile	MODERATE	GU280_gp01ab	31	7631	30	1	7543	88
31B	3787	C	T	0.5205	7765	synonymous_variant	ORF1ab	c.3522C>T	p.Y1174Y	p.Tyr1174Tyr	LOW	GU280_gp01ab	3723	4042	3529	194	3774	268
31B	5388	C	A	0.9966	7633	missense_variant	ORF1ab	c.5123C>A	p.A1708D	p.Ala1708Asp	MODERATE	GU280_gp01ab	22	7607	21	1	7434	173
31B	5986	C	T	0.9967	7645	synonymous_variant	ORF1ab	c.5721C>T	p.F1907F	p.Phe1907Phe	LOW	GU280_gp01ab	20	7614	18	2	6987	627
31B	6954	T	C	0.9975	7610	missense_variant	ORF1ab	c.6689T>C	p.I2230T	p.Ile2230Thr	MODERATE	GU280_gp01ab	18	7591	15	3	5912	1679
31B	7821	C	T	0.257	7688	missense_variant	ORF1ab	c.7556C>T	p.S2519F	p.Ser2519Phe	MODERATE	GU280_gp01ab	5708	1976	5659	49	1968	8
31B	11291	G	A	0.9337	7339	missense_variant	ORF1ab	c.11026G>A	p.G3676S	p.Gly3676Ser	MODERATE	GU280_gp01ab	48	718	37	11	577	141
31B	11296	T	G	0.9504	7518	missense_variant	ORF1ab	c.11031T>G	p.F3677L	p.Phe3677Leu	MODERATE	GU280_gp01ab	44	901	35	9	733	168
31B	14408	C	T	0.9994	7725	missense_variant	ORF1ab	c.14144C>T	p.P4715L	p.Pro4715Leu	MODERATE	GU280_gp01ab	4	7713	4	0	7620	93
31B	14599	C	T	0.5684	7722	synonymous_variant	ORF1ab	c.14335C>T	p.L4779L	p.Leu4779Leu	LOW	GU280_gp01ab	3328	4389	3223	105	4234	155
31B	14676	C	T	0.9943	7517	synonymous_variant	ORF1ab	c.14412C>T	p.P4804P	p.Pro4804Pro	LOW	GU280_gp01ab	35	7474	34	1	7262	212
31B	15096	T	C	0.9088	7771	synonymous_variant	ORF1ab	c.14832T>C	p.N4944N	p.Asn4944Asn	LOW	GU280_gp01ab	706	7062	700	6	6998	64
31B	15279	C	T	0.9972	7564	synonymous_variant	ORF1ab	c.15015C>T	p.H5005H	p.His5005His	LOW	GU280_gp01ab	19	7543	19	0	7478	65
31B	16176	T	C	0.9967	7671	synonymous_variant	ORF1ab	c.15912T>C	p.T5304T	p.Thr5304Thr	LOW	GU280_gp01ab	18	7646	18	0	7604	42
31B	18086	C	T	0.2798	7827	missense_variant	ORF1ab	c.17822C>T	p.T5941I	p.Thr5941Ile	MODERATE	GU280_gp01ab	5635	2190	5605	30	2173	17
31B	25879	G	T	0.3147	7767	missense_variant	ORF3a	c.487G>T	p.V163L	p.Val163Leu	MODERATE	GU280_gp03	5322	2444	5156	166	2372	72
31B	27613	G	T	0.2026	7858	missense_variant	ORF7a	c.220G>T	p.V74F	p.Val74Phe	MODERATE	GU280_gp07	6265	1592	6141	124	1561	31
31B	27972	C	T	0.9943	7661	stop_gained	ORF8	c.79C>T	p.Q27*	p.Gln27*	HIGH	GU280_gp09	39	7616	37	2	7429	187
31B	28048	G	T	0.9935	7708	missense_variant	ORF8	c.155G>T	p.R52I	p.Arg52Ile	MODERATE	GU280_gp09	50	7658	49	1	7602	56
31B	28095	A	T	0.8887	7786	stop_gained	ORF8	c.202A>T	p.K68*	p.Lys68*	HIGH	GU280_gp09	858	6917	839	19	6789	128
31B	28111	A	G	0.996	7590	missense_variant	ORF8	c.218A>G	p.Y73C	p.Tyr73Cys	MODERATE	GU280_gp09	29	7560	29	0	7414	146
31B	28280	G	C	0.9945	7415	missense_variant	N	c.7G>C	p.D3H	p.Asp3His	MODERATE	GU280_gp10	35	7374	34	1	6928	446
31B	28281	A	T	0.9947	7371	missense_variant	N	c.8A>T	p.D3V	p.Asp3Val	MODERATE	GU280_gp10	37	7332	35	2	6878	454
31B	28282	T	A	0.9934	7447	missense_variant	N	c.9T>A	p.D3E	p.Asp3Glu	MODERATE	GU280_gp10	46	7398	45	1	6948	450
31B	28881	G	A	0.9954	7420	missense_variant	N	c.608G>A	p.R203K	p.Arg203Lys	MODERATE	GU280_gp10	31	7386	28	3	6818	568
31B	28882	G	A	0.9953	7457	synonymous_variant	N	c.609G>A	p.R203R	p.Arg203Arg	LOW	GU280_gp10	32	7422	29	3	6846	576
31B	28883	G	C	0.9951	7478	missense_variant	N	c.610G>C	p.G204R	p.Gly204Arg	MODERATE	GU280_gp10	32	7441	29	3	6855	586
31B	28977	C	T	0.9949	7724	missense_variant	N	c.704C>T	p.S235F	p.Ser235Phe	MODERATE	GU280_gp10	29	7679	29	0	7230	449
31B	25318	C	T	0.2165	7829	synonymous_variant	S	c.3756C>T	p.S1252S	p.Ser1252Ser	LOW	GU280_gp02	6130	1695	5607	523	1538	157
32B	23403	A	G	0.9995	7721	missense_variant	S	c.1841A>G	p.D614G	p.Asp614Gly	MODERATE	GU280_gp02	0	7716	0	0	4110	3606
32B	23271	C	A	0.9993	7593	missense_variant	S	c.1709C>A	p.A570D	p.Ala570Asp	MODERATE	GU280_gp02	3	7588	0	3	4257	3331
32B	23063	A	T	0.9988	6502	missense_variant	S	c.1501A>T	p.N501Y	p.Asn501Tyr	MODERATE	GU280_gp02	7	6494	3	4	4046	2448
32B	23709	C	T	0.9987	6346	missense_variant	S	c.2147C>T	p.T716I	p.Thr716Ile	MODERATE	GU280_gp02	8	6338	4	4	3391	2947
32B	24914	G	C	0.9982	7698	missense_variant	S	c.3352G>C	p.D1118H	p.Asp1118His	MODERATE	GU280_gp02	8	7684	5	3	5390	2294
32B	23604	C	A	0.998	7030	missense_variant	S	c.2042C>A	p.P681H	p.Pro681His	MODERATE	GU280_gp02	12	7016	2	10	4156	2860
32B	24506	T	G	0.9976	7504	missense_variant	S	c.2944T>G	p.S982A	p.Ser982Ala	MODERATE	GU280_gp02	7	7486	5	2	4447	3039
32B	21764	ATACATG	A	0.9705	7533	disruptive_inframe_deletion	S	c.204_209delACATGT	p.H69_V70del	p.His69_Val70del	MODERATE	GU280_gp02	219	7313	147	72	3958	3355
32B	21990	TTTA	T	0.9422	5344	disruptive_inframe_deletion	S	c.432_434delTTA	p.Y145del	p.Tyr145del	MODERATE	GU280_gp02	309	5036	195	114	2864	2172
32B	21770	G	GCTA	0.8347	244	disruptive_inframe_insertion	S	c.208_209insCTA	p.V70delinsAI	p.Val70delinsAlaIle	MODERATE	GU280_gp02	38	197	32	6	107	90
32B	21766	A	C	0.7917	34	synonymous_variant	S	c.204A>C	p.I68I	p.Ile68Ile	LOW	GU280_gp02	3	19	1	2	11	8
32B	11288	T	TA	0.4211	6593	frameshift_variant	ORF1ab	c.11023_11024insA	p.S3675fs	p.Ser3675fs	HIGH	GU280_gp01ab	4	16	2	2	3	13
32B	913	C	T	0.9993	6906	synonymous_variant	ORF1ab	c.648C>T	p.S216S	p.Ser216Ser	LOW	GU280_gp01ab	5	6901	4	1	4215	2686
32B	3037	C	T	0.9991	7567	synonymous_variant	ORF1ab	c.2772C>T	p.F924F	p.Phe924Phe	LOW	GU280_gp01ab	2	7552	2	0	7283	269
32B	3267	C	T	0.9991	7720	missense_variant	ORF1ab	c.3002C>T	p.T1001I	p.Thr1001Ile	MODERATE	GU280_gp01ab	2	7712	2	0	7010	702
32B	3485	G	A	0.5896	7695	missense_variant	ORF1ab	c.3220G>A	p.A1074T	p.Ala1074Thr	MODERATE	GU280_gp01ab	3150	4537	2958	192	4241	296
32B	5388	C	A	0.9993	7685	missense_variant	ORF1ab	c.5123C>A	p.A1708D	p.Ala1708Asp	MODERATE	GU280_gp01ab	4	7680	2	2	5356	2324
32B	5986	C	T	0.9972	5445	synonymous_variant	ORF1ab	c.5721C>T	p.F1907F	p.Phe1907Phe	LOW	GU280_gp01ab	13	5429	7	6	2750	2679
32B	6954	T	C	0.996	2764	missense_variant	ORF1ab	c.6689T>C	p.I2230T	p.Ile2230Thr	MODERATE	GU280_gp01ab	9	2753	3	6	1363	1390
32B	11291	G	A	0.9695	7319	missense_variant	ORF1ab	c.11026G>A	p.G3676S	p.Gly3676Ser	MODERATE	GU280_gp01ab	16	730	10	6	564	166
32B	11296	T	G	0.9797	7503	missense_variant	ORF1ab	c.11031T>G	p.F3677L	p.Phe3677Leu	MODERATE	GU280_gp01ab	14	916	11	3	730	186
32B	14408	C	T	0.9997	7690	missense_variant	ORF1ab	c.14144C>T	p.P4715L	p.Pro4715Leu	MODERATE	GU280_gp01ab	2	7679	2	0	6405	1274
32B	14676	C	T	0.9959	7473	synonymous_variant	ORF1ab	c.14412C>T	p.P4804P	p.Pro4804Pro	LOW	GU280_gp01ab	21	7443	16	5	5688	1755
32B	15096	T	C	0.8508	7797	synonymous_variant	ORF1ab	c.14832T>C	p.N4944N	p.Asn4944Asn	LOW	GU280_gp01ab	1162	6634	1073	89	6024	610
32B	15279	C	T	0.9985	7556	synonymous_variant	ORF1ab	c.15015C>T	p.H5005H	p.His5005His	LOW	GU280_gp01ab	8	7545	7	1	6569	976
32B	16176	T	C	0.9991	7649	synonymous_variant	ORF1ab	c.15912T>C	p.T5304T	p.Thr5304Thr	LOW	GU280_gp01ab	6	7642	6	0	7567	75
32B	26526	G	T	0.4595	4122	missense_variant	M	c.4G>T	p.A2S	p.Ala2Ser	MODERATE	GU280_gp05	2228	1894	1153	1075	1011	883
32B	27972	C	T	0.9991	7708	stop_gained	ORF8	c.79C>T	p.Q27*	p.Gln27*	HIGH	GU280_gp09	1	7701	1	0	5590	2111
32B	28048	G	T	0.9984	7704	missense_variant	ORF8	c.155G>T	p.R52I	p.Arg52Ile	MODERATE	GU280_gp09	9	7692	8	1	5901	1791
32B	28095	A	T	0.9985	7804	stop_gained	ORF8	c.202A>T	p.K68*	p.Lys68*	HIGH	GU280_gp09	7	7790	5	2	5842	1948
32B	28111	A	G	0.9995	7659	missense_variant	ORF8	c.218A>G	p.Y73C	p.Tyr73Cys	MODERATE	GU280_gp09	3	7655	2	1	5776	1879
32B	28280	G	C	0.9988	7327	missense_variant	N	c.7G>C	p.D3H	p.Asp3His	MODERATE	GU280_gp10	6	7318	6	0	5954	1364
32B	28281	A	T	0.9971	7312	missense_variant	N	c.8A>T	p.D3V	p.Asp3Val	MODERATE	GU280_gp10	9	7291	9	0	5921	1370
32B	28282	T	A	0.9965	7388	missense_variant	N	c.9T>A	p.D3E	p.Asp3Glu	MODERATE	GU280_gp10	25	7360	13	12	5984	1376
32B	28881	G	A	0.9983	7437	missense_variant	N	c.608G>A	p.R203K	p.Arg203Lys	MODERATE	GU280_gp10	9	7424	8	1	6216	1208
32B	28882	G	A	0.9996	7479	synonymous_variant	N	c.609G>A	p.R203R	p.Arg203Arg	LOW	GU280_gp10	1	7476	1	0	6259	1217
32B	28883	G	C	0.9995	7477	missense_variant	N	c.610G>C	p.G204R	p.Gly204Arg	MODERATE	GU280_gp10	2	7473	2	0	6254	1219
32B	28977	C	T	0.9991	7701	missense_variant	N	c.704C>T	p.S235F	p.Ser235Phe	MODERATE	GU280_gp10	3	7693	3	0	6480	1213
33B	23403	A	G	0.999	7696	missense_variant	S	c.1841A>G	p.D614G	p.Asp614Gly	MODERATE	GU280_gp02	3	7685	2	1	4886	2799
33B	1059	C	T	0.9991	7669	missense_variant	ORF1ab	c.794C>T	p.T265I	p.Thr265Ile	MODERATE	GU280_gp01ab	4	7662	3	1	5288	2374
33B	4162	G	T	0.822	7608	synonymous_variant	ORF1ab	c.3897G>T	p.V1299V	p.Val1299Val	LOW	GU280_gp01ab	1348	6254	1252	96	5784	470
33B	7851	C	T	0.9974	7741	missense_variant	ORF1ab	c.7586C>T	p.A2529V	p.Ala2529Val	MODERATE	GU280_gp01ab	11	7721	6	5	4562	3159
33B	7926	C	T	0.84	7799	missense_variant	ORF1ab	c.7661C>T	p.A2554V	p.Ala2554Val	MODERATE	GU280_gp01ab	1244	6551	814	430	4277	2274
33B	14408	C	T	0.9993	7684	missense_variant	ORF1ab	c.14144C>T	p.P4715L	p.Pro4715Leu	MODERATE	GU280_gp01ab	2	7672	2	0	6318	1354
33B	17518	C	T	0.9987	7655	missense_variant	ORF1ab	c.17254C>T	p.L5752F	p.Leu5752Phe	MODERATE	GU280_gp01ab	5	7644	4	1	6159	1485
33B	25563	G	T	0.9972	7072	missense_variant	ORF3a	c.171G>T	p.Q57H	p.Gln57His	MODERATE	GU280_gp03	15	7052	10	5	3950	3102
33B	26428	G	T	0.9978	4132	missense_variant	E	c.184G>T	p.V62F	p.Val62Phe	MODERATE	GU280_gp04	9	4121	4	5	2013	2108
33B	28739	G	T	0.7916	7677	missense_variant	N	c.466G>T	p.A156S	p.Ala156Ser	MODERATE	GU280_gp10	1595	6077	1186	409	4498	1579
34B	23403	A	G	0.999	7634	missense_variant	S	c.1841A>G	p.D614G	p.Asp614Gly	MODERATE	GU280_gp02	2	7621	2	0	6893	728
34B	1059	C	T	0.9754	7638	missense_variant	ORF1ab	c.794C>T	p.T265I	p.Thr265Ile	MODERATE	GU280_gp01ab	184	7450	136	48	5562	1888
34B	3037	C	T	0.9982	7602	synonymous_variant	ORF1ab	c.2772C>T	p.F924F	p.Phe924Phe	LOW	GU280_gp01ab	2	7573	2	0	7539	34
34B	3096	C	T	0.4512	7759	missense_variant	ORF1ab	c.2831C>T	p.S944L	p.Ser944Leu	MODERATE	GU280_gp01ab	4248	3501	4221	27	3473	28
34B	14408	C	T	0.9981	7751	missense_variant	ORF1ab	c.14144C>T	p.P4715L	p.Pro4715Leu	MODERATE	GU280_gp01ab	8	7728	8	0	7064	664
34B	17676	C	T	0.8002	7724	synonymous_variant	ORF1ab	c.17412C>T	p.I5804I	p.Ile5804Ile	LOW	GU280_gp01ab	1540	6181	1438	102	5756	425
34B	25563	G	T	0.9962	7609	missense_variant	ORF3a	c.171G>T	p.Q57H	p.Gln57His	MODERATE	GU280_gp03	24	7579	21	3	5337	2242
34B	25690	G	T	0.7737	7716	missense_variant	ORF3a	c.298G>T	p.G100C	p.Gly100Cys	MODERATE	GU280_gp03	1738	5970	1219	519	4052	1918
35B	23403	A	G	0.9983	7655	missense_variant	S	c.1841A>G	p.D614G	p.Asp614Gly	MODERATE	GU280_gp02	3	7640	3	0	5754	1886
35B	22227	C	T	0.7793	7601	missense_variant	S	c.665C>T	p.A222V	p.Ala222Val	MODERATE	GU280_gp02	1631	5922	900	731	3222	2700
35B	24812	G	T	0.7476	7650	missense_variant	S	c.3250G>T	p.D1084Y	p.Asp1084Tyr	MODERATE	GU280_gp02	1929	5719	1335	594	3925	1794
35B	445	T	C	0.8468	7610	synonymous_variant	ORF1ab	c.180T>C	p.V60V	p.Val60Val	LOW	GU280_gp01ab	1164	6444	1033	131	5878	566
35B	3037	C	T	0.9984	7570	synonymous_variant	ORF1ab	c.2772C>T	p.F924F	p.Phe924Phe	LOW	GU280_gp01ab	3	7550	3	0	7405	145
35B	6286	C	T	0.8291	7689	synonymous_variant	ORF1ab	c.6021C>T	p.T2007T	p.Thr2007Thr	LOW	GU280_gp01ab	1310	6375	947	363	4761	1614
35B	14408	C	T	0.9991	7653	missense_variant	ORF1ab	c.14144C>T	p.P4715L	p.Pro4715Leu	MODERATE	GU280_gp01ab	4	7610	4	0	6500	1110
35B	21255	G	C	0.8238	7611	synonymous_variant	ORF1ab	c.20991G>C	p.A6997A	p.Ala6997Ala	LOW	GU280_gp01ab	1308	6270	1135	173	5341	929
35B	26801	C	G	0.7761	7549	synonymous_variant	M	c.279C>G	p.L93L	p.Leu93Leu	LOW	GU280_gp05	1682	5858	1393	289	4713	1145
35B	27944	C	T	0.7641	7656	synonymous_variant	ORF8	c.51C>T	p.H17H	p.His17His	LOW	GU280_gp09	1802	5850	1407	395	4606	1244
35B	28606	C	T	0.2067	7874	synonymous_variant	N	c.333C>T	p.Y111Y	p.Tyr111Tyr	LOW	GU280_gp10	6245	1627	5392	853	1398	229
35B	28854	C	T	0.234	7751	missense_variant	N	c.581C>T	p.S194L	p.Ser194Leu	MODERATE	GU280_gp10	5935	1814	5321	614	1618	196
35B	28932	C	T	0.7388	7655	missense_variant	N	c.659C>T	p.A220V	p.Ala220Val	MODERATE	GU280_gp10	1993	5654	1762	231	5049	605
35B	29451	C	T	0.2099	7818	missense_variant	N	c.1178C>T	p.T393I	p.Thr393Ile	MODERATE	GU280_gp10	6172	1641	4978	1194	1328	313
35B	29645	G	T	0.6941	5283	missense_variant	ORF10	c.88G>T	p.V30L	p.Val30Leu	MODERATE	GU280_gp11	1613	3667	1179	434	2663	1004
36B	23403	A	G	0.9982	7620	missense_variant	S	c.1841A>G	p.D614G	p.Asp614Gly	MODERATE	GU280_gp02	4	7606	3	1	6844	762
36B	21789	C	T	0.74	7770	missense_variant	S	c.227C>T	p.T76I	p.Thr76Ile	MODERATE	GU280_gp02	2018	5750	1723	295	4897	853
36B	1059	C	T	0.9991	7684	missense_variant	ORF1ab	c.794C>T	p.T265I	p.Thr265Ile	MODERATE	GU280_gp01ab	4	7677	4	0	5649	2028
36B	1929	C	T	0.7457	7695	missense_variant	ORF1ab	c.1664C>T	p.A555V	p.Ala555Val	MODERATE	GU280_gp01ab	1955	5738	1823	132	5325	413
36B	10525	C	T	0.76	7667	synonymous_variant	ORF1ab	c.10260C>T	p.V3420V	p.Val3420Val	LOW	GU280_gp01ab	1835	5826	1793	42	5690	136
36B	13459	G	T	0.726	7686	synonymous_variant	ORF1ab	c.13194G>T	p.S4398S	p.Ser4398Ser	LOW	GU280_gp01ab	2080	5555	1980	100	5261	294
36B	14408	C	T	0.9991	7689	missense_variant	ORF1ab	c.14144C>T	p.P4715L	p.Pro4715Leu	MODERATE	GU280_gp01ab	3	7666	3	0	6986	680
36B	20234	C	T	0.7312	7716	missense_variant	ORF1ab	c.19970C>T	p.P6657L	p.Pro6657Leu	MODERATE	GU280_gp01ab	2039	5642	1357	682	3785	1857
36B	21365	C	T	0.7321	7718	missense_variant	ORF1ab	c.21101C>T	p.P7034L	p.Pro7034Leu	MODERATE	GU280_gp01ab	2064	5650	1617	447	4360	1290
36B	25563	G	T	0.9966	7621	missense_variant	ORF3a	c.171G>T	p.Q57H	p.Gln57His	MODERATE	GU280_gp03	19	7595	13	6	5721	1874
36B	26461	C	T	0.6567	5061	missense_variant	E	c.217C>T	p.L73F	p.Leu73Phe	MODERATE	GU280_gp04	1732	3322	1002	730	1895	1427
37B	23403	A	G	0.9993	7638	missense_variant	S	c.1841A>G	p.D614G	p.Asp614Gly	MODERATE	GU280_gp02	4	7633	4	0	6743	890
37B	22227	C	T	0.9979	7591	missense_variant	S	c.665C>T	p.A222V	p.Ala222Val	MODERATE	GU280_gp02	11	7563	10	1	6213	1350
37B	445	T	C	0.9989	7582	synonymous_variant	ORF1ab	c.180T>C	p.V60V	p.Val60Val	LOW	GU280_gp01ab	7	7574	7	0	7000	574
37B	3037	C	T	0.9986	7671	synonymous_variant	ORF1ab	c.2772C>T	p.F924F	p.Phe924Phe	LOW	GU280_gp01ab	2	7647	2	0	7572	75
37B	5023	G	T	0.9982	7781	missense_variant	ORF1ab	c.4758G>T	p.M1586I	p.Met1586Ile	MODERATE	GU280_gp01ab	12	7767	10	2	6086	1681
37B	6286	C	T	0.9977	7680	synonymous_variant	ORF1ab	c.6021C>T	p.T2007T	p.Thr2007Thr	LOW	GU280_gp01ab	13	7662	10	3	6371	1291
37B	9130	G	T	0.8766	7697	synonymous_variant	ORF1ab	c.8865G>T	p.V2955V	p.Val2955Val	LOW	GU280_gp01ab	946	6747	932	14	6649	98
37B	10323	A	G	0.8878	7766	missense_variant	ORF1ab	c.10058A>G	p.K3353R	p.Lys3353Arg	MODERATE	GU280_gp01ab	868	6895	829	39	6476	419
37B	14408	C	T	0.999	7722	missense_variant	ORF1ab	c.14144C>T	p.P4715L	p.Pro4715Leu	MODERATE	GU280_gp01ab	2	7711	2	0	7105	606
37B	15906	G	T	0.875	7656	missense_variant	ORF1ab	c.15642G>T	p.Q5214H	p.Gln5214His	MODERATE	GU280_gp01ab	957	6699	936	21	6566	133
37B	21255	G	C	0.9968	7605	synonymous_variant	ORF1ab	c.20991G>C	p.A6997A	p.Ala6997Ala	LOW	GU280_gp01ab	2	7580	2	0	7285	295
37B	26801	C	G	0.9992	7627	synonymous_variant	M	c.279C>G	p.L93L	p.Leu93Leu	LOW	GU280_gp05	5	7620	5	0	7224	396
37B	27944	C	T	0.9988	7680	synonymous_variant	ORF8	c.51C>T	p.H17H	p.His17His	LOW	GU280_gp09	4	7671	4	0	6776	895
37B	28932	C	T	0.9991	7657	missense_variant	N	c.659C>T	p.A220V	p.Ala220Val	MODERATE	GU280_gp10	5	7641	5	0	7302	339
37B	29645	G	T	0.9978	5369	missense_variant	ORF10	c.88G>T	p.V30L	p.Val30Leu	MODERATE	GU280_gp11	8	5357	7	1	4226	1131
38B	23403	A	G	0.999	7669	missense_variant	S	c.1841A>G	p.D614G	p.Asp614Gly	MODERATE	GU280_gp02	1	7659	0	1	5088	2571
38B	25047	C	G	0.9579	7715	missense_variant	S	c.3485C>G	p.P1162R	p.Pro1162Arg	MODERATE	GU280_gp02	318	7390	268	50	5189	2201
38B	22533	A	T	0.9162	7674	missense_variant	S	c.971A>T	p.E324V	p.Glu324Val	MODERATE	GU280_gp02	640	7031	369	271	4013	3018
38B	22227	C	T	0.8587	7673	missense_variant	S	c.665C>T	p.A222V	p.Ala222Val	MODERATE	GU280_gp02	1077	6587	634	443	3622	2965
38B	445	T	C	0.9683	7517	synonymous_variant	ORF1ab	c.180T>C	p.V60V	p.Val60Val	LOW	GU280_gp01ab	236	7279	217	19	6418	861
38B	3307	G	A	0.9681	7764	missense_variant	ORF1ab	c.3042G>A	p.M1014I	p.Met1014Ile	MODERATE	GU280_gp01ab	246	7516	233	13	6808	708
38B	5023	G	T	0.9744	7573	missense_variant	ORF1ab	c.4758G>T	p.M1586I	p.Met1586Ile	MODERATE	GU280_gp01ab	186	7377	151	35	5416	1961
38B	5259	C	T	0.9399	7609	missense_variant	ORF1ab	c.4994C>T	p.T1665I	p.Thr1665Ile	MODERATE	GU280_gp01ab	454	7152	388	66	5748	1404
38B	6286	C	T	0.9584	7709	synonymous_variant	ORF1ab	c.6021C>T	p.T2007T	p.Thr2007Thr	LOW	GU280_gp01ab	318	7388	249	69	4564	2824
38B	9988	C	T	0.942	7537	synonymous_variant	ORF1ab	c.9723C>T	p.F3241F	p.Phe3241Phe	LOW	GU280_gp01ab	435	7092	304	131	5712	1380
38B	10702	C	T	0.9525	7733	synonymous_variant	ORF1ab	c.10437C>T	p.D3479D	p.Asp3479Asp	LOW	GU280_gp01ab	365	7366	323	42	6782	584
38B	14408	C	T	0.9982	7658	missense_variant	ORF1ab	c.14144C>T	p.P4715L	p.Pro4715Leu	MODERATE	GU280_gp01ab	7	7638	6	1	6281	1357
38B	18744	C	T	0.9744	7728	synonymous_variant	ORF1ab	c.18480C>T	p.Y6160Y	p.Tyr6160Tyr	LOW	GU280_gp01ab	194	7523	173	21	6193	1330
38B	21255	G	C	0.963	7627	synonymous_variant	ORF1ab	c.20991G>C	p.A6997A	p.Ala6997Ala	LOW	GU280_gp01ab	263	7345	243	20	6054	1291
38B	26801	C	G	0.9812	7328	synonymous_variant	M	c.279C>G	p.L93L	p.Leu93Leu	LOW	GU280_gp05	131	7191	108	23	5155	2036
38B	27944	C	T	0.9503	7703	synonymous_variant	ORF8	c.51C>T	p.H17H	p.His17His	LOW	GU280_gp09	332	7320	252	80	4854	2466
38B	28932	C	T	0.9122	7639	missense_variant	N	c.659C>T	p.A220V	p.Ala220Val	MODERATE	GU280_gp10	667	6961	568	99	5827	1134
38B	29402	G	T	0.9325	7707	missense_variant	N	c.1129G>T	p.D377Y	p.Asp377Tyr	MODERATE	GU280_gp10	508	7184	436	72	5663	1521
38B	29645	G	T	0.9042	4522	missense_variant	ORF10	c.88G>T	p.V30L	p.Val30Leu	MODERATE	GU280_gp11	431	4088	324	107	3006	1082
